# Supplementary material for: Genomic analysis of a novel Rhodococcus (Prescottella) equi isolate from a bovine host
Source: Arch Microbiol. 2019 Jul 13;201(9):1317–21. doi: 10.1007/s00203-019-01695-z (PMC6790187; doi:10.1007/s00203-019-01695-z)
Supplement: Supplementary file 3 — Supplementary material 3 (XLSX 692 kb) [file 203_2019_1695_MOESM3_ESM.xlsx]

## Sheet: pangenome
Supplementary Table 1. List of genes in core and accessory genome among eight R. equi strains
S. No	Type	#Strains	Function	103S	DSM 20295T	N1288	N1295	N1301	ATCC 33707	B0269	C7T
1	Core	8	Chromosomal replication initiator protein DnaA	re10_peg1	ch56_peg791	re11_peg423	re12_peg3797	re13_peg3592	re14_peg4922	reb0269_peg4996	re9_peg6
2	Core	8	DNA polymerase III beta subunit (EC 2.7.7.7)	re10_peg2	ch56_peg790	re11_peg424	re12_peg3798	re13_peg3593	re14_peg4921	reb0269_peg4995	re9_peg7
3	Core	8	6-phosphogluconate dehydrogenase, decarboxylating (EC 1.1.1.44)	re10_peg3	ch56_peg789	re11_peg425	re12_peg3799	re13_peg3594	re14_peg4920	reb0269_peg4994	re9_peg8
4	Core	8	DNA recombination and repair protein RecF	re10_peg4	ch56_peg788	re11_peg426	re12_peg3800	re13_peg3595	re14_peg4919	reb0269_peg4993	re9_peg9
5	Core	8	Zn-ribbon-containing, possibly RNA-binding protein and truncated derivatives	re10_peg5	ch56_peg787	re11_peg427	re12_peg3801	re13_peg3596	re14_peg4918	reb0269_peg4992	re9_peg10
6	Core	8	FIG00998484: hypothetical protein	re10_peg6	ch56_peg786	re11_peg428	re12_peg3802	re13_peg3597	re14_peg4917	reb0269_peg4991	re9_peg11
7	Core	8	Vanillate O-demethylase oxidoreductase (EC 1.14.13.-)	re10_peg7	ch56_peg785	re11_peg429	re12_peg3803	re13_peg3598	re14_peg4916	reb0269_peg4990	re9_peg12
8	Core	8	putative oxidoreductase	re10_peg8	ch56_peg784	re11_peg430	re12_peg3804	re13_peg3599	re14_peg4915	reb0269_peg4989	re9_peg13
9	Core	8	DNA gyrase subunit B (EC 5.99.1.3)	re10_peg9	ch56_peg783	re11_peg431	re12_peg3805	re13_peg3600	re14_peg4914	reb0269_peg4988	re9_peg14
10	Core	8	DNA gyrase subunit A (EC 5.99.1.3)	re10_peg10	ch56_peg782	re11_peg432	re12_peg3806	re13_peg3601	re14_peg4913	reb0269_peg4987	re9_peg15
11	Core	8	FIG187021: hypothetical protein	re10_peg11	ch56_peg781	re11_peg433	re12_peg3807	re13_peg3602	re14_peg4912	reb0269_peg4986	re9_peg16
12	Core	8	steroid delta-isomerase( EC:5.3.3.1 )	re10_peg12	ch56_peg780	re11_peg434	re12_peg3808	re13_peg3603	re14_peg4911	reb0269_peg4985	re9_peg17
13	Core	8	hypothetical protein	re10_peg13	ch56_peg779	re11_peg435	re12_peg3809	re13_peg3604	re14_peg4910	reb0269_peg4984	re9_peg18
14	Core	8	transcription regulator (putative)	re10_peg14	ch56_peg778	re11_peg436	re12_peg3810	re13_peg3605	re14_peg4909	reb0269_peg4983	re9_peg19
15	Core	8	Triacylglycerol lipase precursor (EC 3.1.1.3)	re10_peg15	ch56_peg777	re11_peg437	re12_peg3811	re13_peg3606	re14_peg4908	reb0269_peg4982	re9_peg20
16	Core	8	hypothetical protein	re10_peg16	ch56_peg776	re11_peg438	re12_peg3812	re13_peg3607	re14_peg4907	reb0269_peg4981	re9_peg21
17	Core	8	Peptidyl-prolyl cis-trans isomerase (EC 5.2.1.8)	re10_peg17	ch56_peg775	re11_peg439	re12_peg3813	re13_peg3608	re14_peg4906	reb0269_peg4980	re9_peg22
18	Core	8	FIG056164: rhomboid family serine protease	re10_peg18	ch56_peg774	re11_peg440	re12_peg3814	re13_peg3609	re14_peg4905	reb0269_peg4979	re9_peg23
19	Core	8	FIG020554: membrane protein	re10_peg19	ch56_peg773	re11_peg441	re12_peg3815	re13_peg3610	re14_peg4904	reb0269_peg4978	re9_peg24
20	Core	8	FIG018426: putative septation inhibitor protein	re10_peg20	ch56_peg772	re11_peg442	re12_peg3816	re13_peg3611	re14_peg4903	reb0269_peg4977	re9_peg25
21	Core	8	FIG215594: Membrane spanning protein	re10_peg21	ch56_peg771	re11_peg443	re12_peg3817	re13_peg3612	re14_peg4902	reb0269_peg4976	re9_peg26
22	Core	8	Anthranilate synthase, amidotransferase component (EC 4.1.3.27) @ Para-aminobenzoate synthase, amidotransferase component (EC 2.6.1.85)	re10_peg22	ch56_peg770	re11_peg444	re12_peg3818	re13_peg3613	re14_peg4901	reb0269_peg4975	re9_peg27
23	Core	8	Serine/threonine protein kinase PrkC, regulator of stationary phase	re10_peg23	ch56_peg769	re11_peg445	re12_peg3819	re13_peg3614	re14_peg4900	reb0269_peg4974	re9_peg28
24	Core	8	Serine/threonine-protein kinase PknA (EC 2.7.11.1)	re10_peg24	ch56_peg768	re11_peg446	re12_peg3820	re13_peg3615	re14_peg4899	reb0269_peg4973	re9_peg29
25	Core	8	Cell division protein FtsI [Peptidoglycan synthetase] (EC 2.4.1.129)	re10_peg25	ch56_peg767	re11_peg447	re12_peg3821	re13_peg3616	re14_peg4898	reb0269_peg4972	re9_peg30
26	Core	8	Cell division protein FtsW	re10_peg26	ch56_peg766	re11_peg448	re12_peg3822	re13_peg3617	re14_peg4897	reb0269_peg4971	re9_peg31
27	Core	8	Serine/threonine phosphatase PPP (EC 3.1.3.16)	re10_peg27	ch56_peg765	re11_peg449	re12_peg3823	re13_peg3618	re14_peg4896	reb0269_peg4970	re9_peg32
28	Core	8	FIG00818182: hypothetical protein	re10_peg28	ch56_peg764	re11_peg450	re12_peg3824	re13_peg3619	re14_peg4895	reb0269_peg4969	re9_peg33
29	Core	8	FIG01000498: hypothetical protein	re10_peg29	ch56_peg763	re11_peg451	re12_peg3825	re13_peg3620	re14_peg4894	reb0269_peg4968	re9_peg34
30	Core	8	hypothetical protein	re10_peg30	ch56_peg762	re11_peg452	re12_peg3826	re13_peg3621	re14_peg4893	reb0269_peg4967	re9_peg35
31	Core	8	Transcriptional regulator, TetR family	re10_peg31	ch56_peg761	re11_peg453	re12_peg3827	re13_peg3622	re14_peg4892	reb0269_peg4966	re9_peg36
32	Core	8	hypothetical protein	re10_peg32	ch56_peg760	re11_peg454	re12_peg3828	re13_peg3623	re14_peg4891	reb0269_peg4965	re9_peg37
33	Core	8	Endoribonuclease L-PSP	re10_peg33	ch56_peg759	re11_peg455	re12_peg3829	re13_peg3624	re14_peg4890	reb0269_peg4964	re9_peg38
34	Core	8	Putative transcriptional regulator	re10_peg34	ch56_peg758	re11_peg456	re12_peg3830	re13_peg3625	re14_peg4889	reb0269_peg4963	re9_peg39
35	Core	8	Transcriptional regulator, IclR family	re10_peg35	ch56_peg757	re11_peg457	re12_peg3831	re13_peg3626	re14_peg4888	reb0269_peg4962	re9_peg40
36	Core	8	possible amino acid permease	re10_peg36	ch56_peg756	re11_peg458	re12_peg3832	re13_peg3627	re14_peg4887	reb0269_peg4961	re9_peg41
37	Core	8	FIG01000728: hypothetical protein	re10_peg37	ch56_peg755	re11_peg459	re12_peg3833	re13_peg3628	re14_peg4886	reb0269_peg4960	re9_peg42
38	Core	8	Endoribonuclease L-PSP	re10_peg38	ch56_peg754	re11_peg460	re12_peg3834	re13_peg3629	re14_peg4885	reb0269_peg4959	re9_peg43
39	Core	8	Twin-arginine translocation protein TatA	re10_peg39	ch56_peg753	re11_peg461	re12_peg3835	re13_peg3630	re14_peg4884	reb0269_peg4958	re9_peg44
40	Core	8	Transcriptional regulator, MarR family	re10_peg40	ch56_peg752	re11_peg462	re12_peg3836	re13_peg3631	re14_peg4883	reb0269_peg4957	re9_peg45
41	Core	8	membrane transport protein	re10_peg41	ch56_peg751	re11_peg463	re12_peg3837	re13_peg3632	re14_peg4882	reb0269_peg4956	re9_peg46
42	Core	8	putative monooxygenase	re10_peg42	ch56_peg750	re11_peg464	re12_peg3838	re13_peg3633	re14_peg4881	reb0269_peg4955	re9_peg47
43	Core	8	hypothetical protein	re10_peg43	ch56_peg749	re11_peg465	re12_peg2182	re13_peg3634	re14_peg4880	reb0269_peg4954	re9_peg48
44	Core	8	Glutamate synthase [NADPH] large chain (EC 1.4.1.13)	re10_peg44	ch56_peg748	re11_peg466	re12_peg2181	re13_peg3635	re14_peg4879	reb0269_peg4953	re9_peg49
45	Core	8	Glutamate synthase [NADPH] small chain (EC 1.4.1.13)	re10_peg45	ch56_peg747	re11_peg467	re12_peg2180	re13_peg3636	re14_peg4878	reb0269_peg4952	re9_peg50
46	Core	8	hypothetical protein	re10_peg46	ch56_peg746	re11_peg468	re12_peg2179	re13_peg3637	re14_peg4877	reb0269_peg4951	re9_peg51
47	Core	8	hypothetical protein	re10_peg47	ch56_peg745	re11_peg469	re12_peg2178	re13_peg3638	re14_peg4876	reb0269_peg4950	re9_peg52
48	Core	8	FIG00996533: hypothetical protein	re10_peg48	ch56_peg744	re11_peg470	re12_peg2177	re13_peg3639	re14_peg4875	reb0269_peg4949	re9_peg53
49	Core	8	hypothetical protein	re10_peg49	ch56_peg743	re11_peg471	re12_peg2176	re13_peg3640	re14_peg4874	reb0269_peg4948	re9_peg54
50	Core	8	secreted protein	re10_peg50	ch56_peg742	re11_peg472	re12_peg2175	re13_peg3641	re14_peg4872	reb0269_peg4947	re9_peg55
51	Core	8	COG1028: Dehydrogenases with different specificities (related to short-chain alcohol dehydrogenases)	re10_peg51	ch56_peg741	re11_peg473	re12_peg2174	re13_peg3642	re14_peg4871	reb0269_peg4946	re9_peg56
52	Core	8	Fumarate/succinate/L-aspartate dehydrogenases	re10_peg52	ch56_peg740	re11_peg474	re12_peg2173	re13_peg3643	re14_peg4870	reb0269_peg4945	re9_peg57
53	Core	8	probable transcriptional regulator	re10_peg53	ch56_peg739	re11_peg475	re12_peg2172	re13_peg3644	re14_peg4869	reb0269_peg4944	re9_peg58
54	Core	8	FIG00996087: hypothetical protein	re10_peg54	ch56_peg738	re11_peg476	re12_peg2171	re13_peg3645	re14_peg4868	reb0269_peg4943	re9_peg59
55	Core	8	hypothetical protein	re10_peg55	ch56_peg737	re11_peg477	re12_peg2170	re13_peg3646	re14_peg4867	reb0269_peg4942	re9_peg60
56	Core	8	Transcriptional regulator, IclR family	re10_peg68	ch56_peg2718	re11_peg487	re12_peg2160	re13_peg3658	re14_peg4855	reb0269_peg4932	re9_peg70
57	Core	8	Xylose isomerase domain protein TIM barrel	re10_peg83	ch56_peg2694	re11_peg495	re12_peg2153	re13_peg3674	re14_peg4838	reb0269_peg4925	re9_peg77
58	Core	8	Butyryl-CoA dehydrogenase (EC 1.3.99.2)	re10_peg91	ch56_peg2446	re11_peg503	re12_peg2145	re13_peg3682	re14_peg4830	reb0269_peg4917	re9_peg85
59	Core	8	Long-chain-fatty-acid--CoA ligase (EC 6.2.1.3)	re10_peg92	ch56_peg2440	re11_peg531	re12_peg2144	re13_peg3683	re14_peg4829	reb0269_peg4911	re9_peg86
60	Core	8	Long-chain-fatty-acid--CoA ligase (EC 6.2.1.3)	re10_peg93	ch56_peg2439	re11_peg532	re12_peg2143	re13_peg3684	re14_peg4828	reb0269_peg4910	re9_peg87
61	Core	8	PROBABLE TETRONASIN-TRANSPORT INTEGRAL MEMBRANE PROTEIN ABC TRANSPORTER	re10_peg95	ch56_peg2437	re11_peg534	re12_peg2140	re13_peg3685	re14_peg4826	reb0269_peg4908	re9_peg90
62	Core	8	ABC-type multidrug transport system, ATPase component	re10_peg96	ch56_peg2436	re11_peg535	re12_peg2139	re13_peg3686	re14_peg4825	reb0269_peg4907	re9_peg91
63	Core	8	Transcriptional regulator, TetR family	re10_peg97	ch56_peg2435	re11_peg536	re12_peg2138	re13_peg3687	re14_peg4824	reb0269_peg4906	re9_peg92
64	Core	8	hypothetical protein	re10_peg99	ch56_peg2433	re11_peg538	re12_peg2136	re13_peg3689	re14_peg4823	reb0269_peg4904	re9_peg94
65	Core	8	hypothetical protein	re10_peg100	ch56_peg2432	re11_peg539	re12_peg2135	re13_peg3690	re14_peg4822	reb0269_peg4903	re9_peg95
66	Core	8	Aldehyde dehydrogenase (EC 1.2.1.3)	re10_peg102	ch56_peg2431	re11_peg541	re12_peg2134	re13_peg3691	re14_peg4820	reb0269_peg4902	re9_peg96
67	Core	8	two-component system, response regulator	re10_peg103	ch56_peg2430	re11_peg542	re12_peg2133	re13_peg3692	re14_peg4819	reb0269_peg4901	re9_peg97
68	Core	8	hypothetical protein	re10_peg104	ch56_peg2429	re11_peg543	re12_peg2132	re13_peg3693	re14_peg4818	reb0269_peg4900	re9_peg98
69	Core	8	Carboxylesterase (EC 3.1.1.1)	re10_peg106	ch56_peg2427	re11_peg545	re12_peg2130	re13_peg3695	re14_peg4816	reb0269_peg4899	re9_peg100
70	Core	8	hypothetical protein	re10_peg107	ch56_peg2426	re11_peg546	re12_peg2129	re13_peg3696	re14_peg4815	reb0269_peg4898	re9_peg101
71	Core	8	hypothetical protein	re10_peg108	ch56_peg2425	re11_peg547	re12_peg2128	re13_peg3697	re14_peg4814	reb0269_peg4897	re9_peg102
72	Core	8	hypothetical protein	re10_peg109	ch56_peg2424	re11_peg548	re12_peg2127	re13_peg3698	re14_peg4813	reb0269_peg4896	re9_peg103
73	Core	8	Methylmalonate-semialdehyde dehydrogenase (EC 1.2.1.27)	re10_peg110	ch56_peg2423	re11_peg549	re12_peg2126	re13_peg3699	re14_peg4812	reb0269_peg4895	re9_peg104
74	Core	8	metabolite transporter, MFS superfamily	re10_peg111	ch56_peg2422	re11_peg550	re12_peg2125	re13_peg3700	re14_peg4811	reb0269_peg4894	re9_peg105
75	Core	8	3-hydroxyisobutyrate dehydrogenase (EC 1.1.1.31)	re10_peg112	ch56_peg2421	re11_peg551	re12_peg2124	re13_peg3701	re14_peg4810	reb0269_peg4893	re9_peg106
76	Core	8	transcriptional regulator, LysR family	re10_peg113	ch56_peg2419	re11_peg552	re12_peg2123	re13_peg3702	re14_peg4809	reb0269_peg4892	re9_peg107
77	Core	8	hypothetical short chain dehydrogenase	re10_peg114	ch56_peg2418	re11_peg553	re12_peg2122	re13_peg3703	re14_peg4808	reb0269_peg4891	re9_peg108
78	Core	8	hypothetical protein	re10_peg115	ch56_peg2417	re11_peg554	re12_peg2121	re13_peg3704	re14_peg4807	reb0269_peg4890	re9_peg109
79	Core	8	hypothetical protein	re10_peg116	ch56_peg2416	re11_peg555	re12_peg2120	re13_peg3705	re14_peg4806	reb0269_peg4889	re9_peg110
80	Core	8	hypothetical protein	re10_peg117	ch56_peg2415	re11_peg556	re12_peg2119	re13_peg3706	re14_peg4805	reb0269_peg4888	re9_peg111
81	Core	8	Copper resistance protein CopD	re10_peg118	ch56_peg2414	re11_peg557	re12_peg2118	re13_peg3707	re14_peg4804	reb0269_peg4887	re9_peg112
82	Core	8	probable copper resistance protein	re10_peg119	ch56_peg2413	re11_peg558	re12_peg2117	re13_peg3708	re14_peg4803	reb0269_peg4886	re9_peg113
83	Core	8	FIG00996320: hypothetical protein	re10_peg120	ch56_peg2412	re11_peg559	re12_peg2116	re13_peg3709	re14_peg4802	reb0269_peg4885	re9_peg114
84	Core	8	hypothetical protein	re10_peg121	ch56_peg2411	re11_peg560	re12_peg2115	re13_peg3710	re14_peg4801	reb0269_peg4884	re9_peg115
85	Core	8	FIG00995173: hypothetical protein	re10_peg123	ch56_peg836	re11_peg4799	re12_peg4245	re13_peg5234	re14_peg4976	reb0269_peg4882	re9_peg116
86	Core	8	Pyridoxamine 5-phosphate oxidase (EC 1.4.3.5)	re10_peg124	ch56_peg837	re11_peg4800	re12_peg4244	re13_peg5235	re14_peg4975	reb0269_peg4881	re9_peg117
87	Core	8	3-hydroxyacyl-CoA dehydrogenase	re10_peg125	ch56_peg838	re11_peg4801	re12_peg4243	re13_peg5236	re14_peg4974	reb0269_peg4880	re9_peg118
88	Core	8	Endoribonuclease L-PSP	re10_peg126	ch56_peg839	re11_peg4802	re12_peg4242	re13_peg5237	re14_peg4973	reb0269_peg4879	re9_peg119
89	Core	8	Cyclohexanone monooxygenase (EC 1.14.13.22)	re10_peg127	ch56_peg840	re11_peg4803	re12_peg4241	re13_peg5238	re14_peg4972	reb0269_peg4878	re9_peg120
90	Core	8	FIG00997734: hypothetical protein	re10_peg128	ch56_peg841	re11_peg4804	re12_peg4240	re13_peg5239	re14_peg4971	reb0269_peg4877	re9_peg121
91	Core	8	hypothetical protein	re10_peg129	ch56_peg842	re11_peg4805	re12_peg4239	re13_peg5240	re14_peg4970	reb0269_peg4876	re9_peg122
92	Core	8	hypothetical protein	re10_peg130	ch56_peg843	re11_peg4806	re12_peg4238	re13_peg5241	re14_peg4969	reb0269_peg4875	re9_peg123
93	Core	8	hypothetical protein	re10_peg131	ch56_peg844	re11_peg4807	re12_peg4237	re13_peg5242	re14_peg4968	reb0269_peg4874	re9_peg124
94	Core	8	hypothetical protein	re10_peg132	ch56_peg845	re11_peg4808	re12_peg4236	re13_peg5243	re14_peg4967	reb0269_peg4873	re9_peg125
95	Core	8	hypothetical protein	re10_peg133	ch56_peg846	re11_peg4809	re12_peg4235	re13_peg5244	re14_peg4966	reb0269_peg4872	re9_peg126
96	Core	8	Transcriptional regulator, PadR family	re10_peg134	ch56_peg847	re11_peg4810	re12_peg4234	re13_peg5245	re14_peg4965	reb0269_peg4871	re9_peg127
97	Core	8	hypothetical protein	re10_peg135	ch56_peg848	re11_peg4811	re12_peg4233	re13_peg5246	re14_peg4964	reb0269_peg4870	re9_peg128
98	Core	8	Two-component system, regulatory protein	re10_peg136	ch56_peg849	re11_peg4812	re12_peg4232	re13_peg5247	re14_peg4963	reb0269_peg4869	re9_peg129
99	Core	8	sensor kinase, two-component system	re10_peg137	ch56_peg850	re11_peg4813	re12_peg4231	re13_peg5248	re14_peg4962	reb0269_peg4868	re9_peg130
100	Core	8	Ankyrin	re10_peg139	ch56_peg2695	re11_peg4815	re12_peg4229	re13_peg5250	re14_peg4960	reb0269_peg4866	re9_peg132
101	Core	8	hypothetical protein	re10_peg140	ch56_peg2696	re11_peg4816	re12_peg4228	re13_peg5251	re14_peg4959	reb0269_peg4865	re9_peg133
102	Core	8	Putative amidase amiC (EC 3.5.1.4)	re10_peg141	ch56_peg2697	re11_peg4817	re12_peg4227	re13_peg5252	re14_peg4958	reb0269_peg4864	re9_peg134
103	Core	8	Transcriptional regulator, TetR family	re10_peg142	ch56_peg2698	re11_peg4818	re12_peg4226	re13_peg5253	re14_peg4957	reb0269_peg4863	re9_peg135
104	Core	8	2,3-dihydroxybiphenyl 1,2-dioxygenase	re10_peg143	ch56_peg2699	re11_peg4819	re12_peg4225	re13_peg5254	re14_peg4956	reb0269_peg4862	re9_peg136
105	Core	8	Acyl-CoA dehydrogenase, type 2, C-terminal domain	re10_peg144	ch56_peg2700	re11_peg4820	re12_peg4224	re13_peg5255	re14_peg4955	reb0269_peg4861	re9_peg137
106	Core	8	2-hydroxy-6-oxo-6-phenylhexa-2,4-dienoate hydrolase (EC 3.7.1.-)	re10_peg145	ch56_peg2701	re11_peg4821	re12_peg4223	re13_peg5256	re14_peg4954	reb0269_peg4860	re9_peg138
107	Core	8	Superoxide dismutase( EC:1.15.1.1 )	re10_peg146	ch56_peg2702	re11_peg4822	re12_peg4222	re13_peg5257	re14_peg4953	reb0269_peg4859	re9_peg139
108	Core	8	Ribonucleotide reductase of class Ib (aerobic), beta subunit (EC 1.17.4.1)	re10_peg147	ch56_peg2703	re11_peg4823	re12_peg4221	re13_peg5258	re14_peg4952	reb0269_peg4858	re9_peg140
109	Core	8	DUF1794	re10_peg148	ch56_peg2704	re11_peg4824	re12_peg4220	re13_peg5259	re14_peg4951	reb0269_peg4857	re9_peg141
110	Core	8	FIG037441: Conserved transmembrane protein	re10_peg149	ch56_peg2705	re11_peg4825	re12_peg4219	re13_peg5260	re14_peg4950	reb0269_peg4856	re9_peg142
111	Core	8	FIG00997321: hypothetical protein	re10_peg150	ch56_peg2706	re11_peg4826	re12_peg4218	re13_peg5261	re14_peg4949	reb0269_peg4855	re9_peg143
112	Core	8	SMP-30/Gluconolaconase/LRE domain protein	re10_peg151	ch56_peg2482	re11_peg4827	re12_peg4217	re13_peg5262	re14_peg4948	reb0269_peg4854	re9_peg144
113	Core	8	FIG01140028: hypothetical protein	re10_peg152	ch56_peg2481	re11_peg4828	re12_peg4216	re13_peg5263	re14_peg4947	reb0269_peg4853	re9_peg145
114	Core	8	FIG01139921: hypothetical protein	re10_peg153	ch56_peg2480	re11_peg4829	re12_peg4215	re13_peg5264	re14_peg4946	reb0269_peg4852	re9_peg146
115	Core	8	possible acetyltransferase	re10_peg156	ch56_peg1983	re11_peg4927	re12_peg4599	re13_peg5176	re14_peg276	reb0269_peg4850	re9_peg149
116	Core	8	Peptide methionine sulfoxide reductase MsrA (EC 1.8.4.11)	re10_peg157	ch56_peg1984	re11_peg4928	re12_peg4600	re13_peg5177	re14_peg275	reb0269_peg4849	re9_peg150
117	Core	8	multidrug resistance transporter, MFS superfamily	re10_peg158	ch56_peg1985	re11_peg4929	re12_peg4601	re13_peg5178	re14_peg274	reb0269_peg4848	re9_peg151
118	Core	8	putative monooxygenase	re10_peg159	ch56_peg1986	re11_peg4262	re12_peg4602	re13_peg5179	re14_peg273	reb0269_peg4847	re9_peg152
119	Core	8	possible membrane protein	re10_peg161	ch56_peg1032	re11_peg4264	re12_peg4604	re13_peg5181	re14_peg271	reb0269_peg4845	re9_peg154
120	Core	8	Glycerophosphoryl diester phosphodiesterase (EC 3.1.4.46)	re10_peg162	ch56_peg1031	re11_peg4265	re12_peg4605	re13_peg5182	re14_peg270	reb0269_peg4844	re9_peg155
121	Core	8	FIG00996178: hypothetical protein	re10_peg163	ch56_peg1033	re11_peg4266	re12_peg4606	re13_peg5183	re14_peg269	reb0269_peg4843	re9_peg156
122	Core	8	Ferritin	re10_peg164	ch56_peg1034	re11_peg4267	re12_peg4607	re13_peg5184	re14_peg268	reb0269_peg4842	re9_peg157
123	Core	8	probable ferritin	re10_peg165	ch56_peg1035	re11_peg4268	re12_peg4608	re13_peg5185	re14_peg267	reb0269_peg4841	re9_peg158
124	Core	8	Cell envelope-associated transcriptional attenuator LytR-CpsA-Psr, subfamily A1 (as in PMID19099556)	re10_peg166	ch56_peg1036	re11_peg4269	re12_peg4609	re13_peg5186	re14_peg266	reb0269_peg4840	re9_peg159
125	Core	8	Putative conserved integral membrane protein	re10_peg167	ch56_peg1682	re11_peg4270	re12_peg4610	re13_peg5187	re14_peg4986	reb0269_peg4839	re9_peg160
126	Core	8	putative esterase	re10_peg168	ch56_peg1683	re11_peg4271	re12_peg4611	re13_peg5188	re14_peg4985	reb0269_peg4838	re9_peg161
127	Core	8	hypothetical protein	re10_peg169	ch56_peg1684	re11_peg4272	re12_peg4612	re13_peg5189	re14_peg4984	reb0269_peg4837	re9_peg162
128	Core	8	FIG00998479: hypothetical protein	re10_peg170	ch56_peg1685	re11_peg4273	re12_peg4613	re13_peg5190	re14_peg4983	reb0269_peg4836	re9_peg163
129	Core	8	hypothetical protein	re10_peg171	ch56_peg1686	re11_peg4274	re12_peg4614	re13_peg5191	re14_peg4982	reb0269_peg4835	re9_peg164
130	Core	8	Prephenate dehydratase (EC 4.2.1.51)	re10_peg172	ch56_peg1687	re11_peg4275	re12_peg4615	re13_peg5192	re14_peg4981	reb0269_peg4834	re9_peg165
131	Core	8	putative phosphoglycerate mutase	re10_peg173	ch56_peg1688	re11_peg4276	re12_peg4616	re13_peg5193	re14_peg4980	reb0269_peg4833	re9_peg166
132	Core	8	FIG00998352: hypothetical protein	re10_peg174	ch56_peg1689	re11_peg4277	re12_peg4617	re13_peg5194	re14_peg4979	reb0269_peg4832	re9_peg167
133	Core	8	hypothetical protein	re10_peg176	ch56_peg3675	re11_peg4279	re12_peg4802	re13_peg5196	re14_peg2607	reb0269_peg4830	re9_peg169
134	Core	8	putative ankyrin-like protein.	re10_peg179	ch56_peg1155	re11_peg4282	re12_peg4799	re13_peg5199	re14_peg2604	reb0269_peg4827	re9_peg172
135	Core	8	Seryl-tRNA synthetase (EC 6.1.1.11)	re10_peg180	ch56_peg1154	re11_peg4283	re12_peg4798	re13_peg5200	re14_peg2603	reb0269_peg4826	re9_peg173
136	Core	8	hypothetical protein	re10_peg181	ch56_peg1153	re11_peg4284	re12_peg4797	re13_peg5201	re14_peg2602	reb0269_peg4825	re9_peg174
137	Core	8	hypothetical protein	re10_peg182	ch56_peg1152	re11_peg4285	re12_peg4796	re13_peg5202	re14_peg2601	reb0269_peg4824	re9_peg175
138	Core	8	hypothetical protein	re10_peg183	ch56_peg1151	re11_peg4286	re12_peg4795	re13_peg5203	re14_peg2600	reb0269_peg4823	re9_peg176
139	Core	8	hypothetical protein	re10_peg184	ch56_peg1150	re11_peg4287	re12_peg2889	re13_peg5204	re14_peg2595	reb0269_peg4822	re9_peg181
140	Core	8	hypothetical protein	re10_peg186	ch56_peg1148	re11_peg4289	re12_peg2885	re13_peg5206	re14_peg2591	reb0269_peg4820	re9_peg185
141	Core	8	hypothetical protein	re10_peg187	ch56_peg1147	re11_peg4290	re12_peg2884	re13_peg5207	re14_peg2590	reb0269_peg4819	re9_peg186
142	Core	8	Cof family hydrolase	re10_peg189	ch56_peg1145	re11_peg4292	re12_peg2882	re13_peg4988	re14_peg2588	reb0269_peg4817	re9_peg188
143	Core	8	Putative uncharacterized protein BCG_3873	re10_peg190	ch56_peg1144	re11_peg4293	re12_peg2881	re13_peg4989	re14_peg2587	reb0269_peg4816	re9_peg189
144	Core	8	probable stage II sporulation protein	re10_peg191	ch56_peg1143	re11_peg4294	re12_peg2880	re13_peg4990	re14_peg2586	reb0269_peg4815	re9_peg190
145	Core	8	putative transcriptional regulator	re10_peg192	ch56_peg3285	re11_peg4295	re12_peg2879	re13_peg4991	re14_peg2585	reb0269_peg4814	re9_peg191
146	Core	8	UDP-galactopyranose mutase (EC 5.4.99.9)	re10_peg193	ch56_peg3286	re11_peg4296	re12_peg2878	re13_peg4992	re14_peg2584	reb0269_peg4813	re9_peg192
147	Core	8	Galactofuranosyl transferase (EC 2.-.-.-)	re10_peg194	ch56_peg3287	re11_peg4297	re12_peg2877	re13_peg4993	re14_peg2583	reb0269_peg4812	re9_peg193
148	Core	8	FIG008913: Membrane-associated phospholipid phosphatase	re10_peg195	ch56_peg3288	re11_peg4298	re12_peg2876	re13_peg4994	re14_peg2582	reb0269_peg4811	re9_peg194
149	Core	8	POSSIBLE CONSERVED INTEGRAL MEMBRANE PROTEIN	re10_peg196	ch56_peg3289	re11_peg4299	re12_peg2875	re13_peg4995	re14_peg2581	reb0269_peg4810	re9_peg195
150	Core	8	hypothetical protein Rv3805c	re10_peg197	ch56_peg3290	re11_peg4300	re12_peg2874	re13_peg4996	re14_peg2580	reb0269_peg4809	re9_peg196
151	Core	8	putative esterase	re10_peg199	ch56_peg3292	re11_peg4302	re12_peg2872	re13_peg4998	re14_peg2578	reb0269_peg4808	re9_peg198
152	Core	8	putative esterase	re10_peg200	ch56_peg3293	re11_peg4303	re12_peg2871	re13_peg4999	re14_peg2577	reb0269_peg4807	re9_peg199
153	Core	8	FIG00997040: hypothetical protein	re10_peg201	ch56_peg3294	re11_peg4304	re12_peg2870	re13_peg5000	re14_peg2576	reb0269_peg4806	re9_peg200
154	Core	8	hypothetical protein Rv3802c	re10_peg202	ch56_peg3295	re11_peg4305	re12_peg2869	re13_peg5001	re14_peg2575	reb0269_peg4805	re9_peg201
155	Core	8	FMN reductase	re10_peg203	ch56_peg3296	re11_peg4306	re12_peg2868	re13_peg5002	re14_peg2574	reb0269_peg4804	re9_peg202
156	Core	8	Long-chain-fatty-acid--CoA ligase (EC 6.2.1.3)	re10_peg204	ch56_peg3297	re11_peg4307	re12_peg2867	re13_peg5003	re14_peg2573	reb0269_peg4803	re9_peg203
157	Core	8	Malonyl CoA-acyl carrier protein transacylase (EC 2.3.1.39)	re10_peg205	ch56_peg3298	re11_peg4308	re12_peg2866	re13_peg5004	re14_peg2572	reb0269_peg4802	re9_peg204
158	Core	8	Propionyl-CoA carboxylase beta chain (EC 6.4.1.3)	re10_peg206	ch56_peg3299	re11_peg4309	re12_peg2865	re13_peg5005	re14_peg2571	reb0269_peg4801	re9_peg205
159	Core	8	FIG00998487: hypothetical protein	re10_peg207	ch56_peg736	re11_peg4310	re12_peg2864	re13_peg5006	re14_peg2570	reb0269_peg4800	re9_peg206
160	Core	8	INTEGRAL MEMBRANE INDOLYLACETYLINOSITOL ARABINOSYLTRANSFERASE EMBC (ARABINOSYLINDOLYLACETYLINOSITOL SYNTHASE)	re10_peg208	ch56_peg735	re11_peg4311	re12_peg2863	re13_peg5007	re14_peg2569	reb0269_peg4799	re9_peg207
161	Core	8	INTEGRAL MEMBRANE INDOLYLACETYLINOSITOL ARABINOSYLTRANSFERASE EMBC (ARABINOSYLINDOLYLACETYLINOSITOL SYNTHASE)	re10_peg209	ch56_peg734	re11_peg4312	re12_peg2862	re13_peg5008	re14_peg2568	reb0269_peg4798	re9_peg208
162	Core	8	Dolichol-phosphate mannosyltransferase (EC 2.4.1.83) in lipid-linked oligosaccharide synthesis cluster	re10_peg210	ch56_peg733	re11_peg4313	re12_peg2861	re13_peg5009	re14_peg2567	reb0269_peg4797	re9_peg209
163	Core	8	hypothetical protein	re10_peg211	ch56_peg732	re11_peg4314	re12_peg2860	re13_peg5010	re14_peg2566	reb0269_peg4796	re9_peg210
164	Core	8	Transcriptional regulator, ArsR family	re10_peg212	ch56_peg731	re11_peg4315	re12_peg2859	re13_peg5011	re14_peg2565	reb0269_peg4795	re9_peg211
165	Core	8	hypothetical protein	re10_peg213	ch56_peg730	re11_peg4316	re12_peg2858	re13_peg5012	re14_peg2564	reb0269_peg4794	re9_peg212
166	Core	8	Methionine aminopeptidase (EC 3.4.11.18)	re10_peg214	ch56_peg729	re11_peg4317	re12_peg2857	re13_peg5013	re14_peg2563	reb0269_peg4793	re9_peg213
167	Core	8	Fe-S protein, homolog of lactate dehydrogenase SO1521	re10_peg215	ch56_peg728	re11_peg4318	re12_peg2856	re13_peg5014	re14_peg2562	reb0269_peg4792	re9_peg214
168	Core	8	hypothetical protein	re10_peg216	ch56_peg727	re11_peg4319	re12_peg2855	re13_peg5015	re14_peg2561	reb0269_peg4791	re9_peg215
169	Core	8	hypothetical protein	re10_peg217	ch56_peg726	re11_peg4320	re12_peg2854	re13_peg5016	re14_peg2560	reb0269_peg4790	re9_peg216
170	Core	8	Transcriptional regulator, MarR family	re10_peg218	ch56_peg3236	re11_peg4886	re12_peg4668	re13_peg5290	re14_peg2558	reb0269_peg5002	re9_peg217
171	Core	8	FIG00999274: hypothetical protein	re10_peg219	ch56_peg3235	re11_peg4887	re12_peg4669	re13_peg5291	re14_peg2557	reb0269_peg5003	re9_peg218
172	Core	8	putative membrane protein	re10_peg220	ch56_peg3234	re11_peg4888	re12_peg4670	re13_peg5292	re14_peg2556	reb0269_peg5004	re9_peg219
173	Core	8	possible hydrolase	re10_peg221	ch56_peg3233	re11_peg4889	re12_peg4671	re13_peg5293	re14_peg2555	reb0269_peg5005	re9_peg220
174	Core	8	hypothetical protein	re10_peg222	ch56_peg3232	re11_peg4890	re12_peg4672	re13_peg5294	re14_peg2554	reb0269_peg5006	re9_peg221
175	Core	8	Inositol monophosphatase family protein	re10_peg223	ch56_peg3231	re11_peg4891	re12_peg4673	re13_peg5295	re14_peg2553	reb0269_peg5007	re9_peg222
176	Core	8	Sulfate adenylyltransferase subunit 2 (EC 2.7.7.4)	re10_peg224	ch56_peg3230	re11_peg4892	re12_peg4674	re13_peg5296	re14_peg2552	reb0269_peg5008	re9_peg223
177	Core	8	Sulfate adenylyltransferase subunit 1 (EC 2.7.7.4) / Adenylylsulfate kinase (EC 2.7.1.25)	re10_peg225	ch56_peg3229	re11_peg4893	re12_peg4675	re13_peg5297	re14_peg2551	reb0269_peg5009	re9_peg224
178	Core	8	FIG00994683: hypothetical protein	re10_peg226	ch56_peg3228	re11_peg4894	re12_peg4676	re13_peg5298	re14_peg2550	reb0269_peg5010	re9_peg225
179	Core	8	3-oxoacyl-[acyl-carrier protein] reductase (EC 1.1.1.100)	re10_peg227	ch56_peg3227	re11_peg4895	re12_peg4677	re13_peg5299	re14_peg2549	reb0269_peg5011	re9_peg226
180	Core	8	FIG00998606: hypothetical protein	re10_peg228	ch56_peg3226	re11_peg4896	re12_peg4678	re13_peg5300	re14_peg2548	reb0269_peg5012	re9_peg227
181	Core	8	FIG01001596: hypothetical protein	re10_peg229	ch56_peg3225	re11_peg4897	re12_peg4679	re13_peg5301	re14_peg2547	reb0269_peg5013	re9_peg228
182	Core	8	Dipeptide-binding ABC transporter, periplasmic substrate-binding component (TC 3.A.1.5.2)	re10_peg230	ch56_peg3224	re11_peg4898	re12_peg4680	re13_peg5302	re14_peg2546	reb0269_peg5014	re9_peg229
183	Core	8	hypothetical protein	re10_peg231	ch56_peg3223	re11_peg4899	re12_peg4681	re13_peg5303	re14_peg2545	reb0269_peg5015	re9_peg230
184	Core	8	3-oxoacyl-[acyl-carrier protein] reductase paralog (EC 1.1.1.100)	re10_peg232	ch56_peg3222	re11_peg4900	re12_peg4682	re13_peg5304	re14_peg2544	reb0269_peg5016	re9_peg231
185	Core	8	Oxidoreductase, FAD-binding protein	re10_peg233	ch56_peg3221	re11_peg4901	re12_peg4683	re13_peg5305	re14_peg2543	reb0269_peg5017	re9_peg232
186	Core	8	Possible membrane protein	re10_peg235	ch56_peg1237	re11_peg3205	re12_peg3989	re13_peg4469	re14_peg2541	reb0269_peg5019	re9_peg233
187	Core	8	Hydride transferase 1 (Fragment)	re10_peg236	ch56_peg1236	re11_peg3206	re12_peg3990	re13_peg4470	re14_peg2540	reb0269_peg5020	re9_peg234
188	Core	8	serine protease PepA	re10_peg237	ch56_peg1235	re11_peg3207	re12_peg3991	re13_peg4471	re14_peg2539	reb0269_peg5021	re9_peg235
189	Core	8	dTDP-4-dehydrorhamnose 3,5-epimerase (EC 5.1.3.13)	re10_peg238	ch56_peg1234	re11_peg3208	re12_peg3992	re13_peg4472	re14_peg2538	reb0269_peg5022	re9_peg236
190	Core	8	Glucose-1-phosphate thymidylyltransferase (EC 2.7.7.24)	re10_peg239	ch56_peg1233	re11_peg3209	re12_peg3993	re13_peg4473	re14_peg2537	reb0269_peg5023	re9_peg237
191	Core	8	putative transporter	re10_peg240	ch56_peg2158	re11_peg3210	re12_peg3994	re13_peg4474	re14_peg2536	reb0269_peg5024	re9_peg238
192	Core	8	dTDP-glucose 4,6-dehydratase (EC 4.2.1.46)	re10_peg241	ch56_peg2157	re11_peg3211	re12_peg3995	re13_peg4475	re14_peg2535	reb0269_peg5025	re9_peg239
193	Core	8	PPE family protein	re10_peg243	ch56_peg2156	re11_peg3212	re12_peg3997	re13_peg4477	re14_peg2534	reb0269_peg5026	re9_peg241
194	Core	8	Glycosyltransferase	re10_peg244	ch56_peg2155	re11_peg3213	re12_peg3998	re13_peg4478	re14_peg2533	reb0269_peg5027	re9_peg242
195	Core	8	sugar translocase	re10_peg245	ch56_peg2154	re11_peg3214	re12_peg3999	re13_peg4479	re14_peg2532	reb0269_peg5028	re9_peg243
196	Core	8	hypothetical protein	re10_peg246	ch56_peg2153	re11_peg3215	re12_peg4000	re13_peg4480	re14_peg2531	reb0269_peg5029	re9_peg244
197	Core	8	Glycosyl transferase, family 2	re10_peg247	ch56_peg2152	re11_peg3216	re12_peg4001	re13_peg4481	re14_peg2530	reb0269_peg5030	re9_peg245
198	Core	8	hypothetical protein	re10_peg248	ch56_peg2151	re11_peg3217	re12_peg4002	re13_peg4482	re14_peg2529	reb0269_peg5031	re9_peg246
199	Core	8	Putative glycosyl transferase	re10_peg249	ch56_peg2150	re11_peg3218	re12_peg4003	re13_peg4483	re14_peg2528	reb0269_peg5032	re9_peg247
200	Core	8	O-antigen export system, ATP-binding protein	re10_peg250	ch56_peg2149	re11_peg3219	re12_peg4004	re13_peg4484	re14_peg2527	reb0269_peg5033	re9_peg248
201	Core	8	O-antigen export system permease protein RfbD	re10_peg251	ch56_peg2148	re11_peg3220	re12_peg4005	re13_peg4485	re14_peg2526	reb0269_peg5034	re9_peg249
202	Core	8	FIG00822472: hypothetical protein	re10_peg252	ch56_peg2147	re11_peg3221	re12_peg4006	re13_peg4486	re14_peg2525	reb0269_peg5035	re9_peg250
203	Core	8	Transcriptional regulator, MarR family	re10_peg255	ch56_peg109	re11_peg3224	re12_peg4009	re13_peg4489	re14_peg2522	reb0269_peg5038	re9_peg253
204	Core	8	possible suppressor protein DnaK	re10_peg256	ch56_peg108	re11_peg3225	re12_peg4010	re13_peg4490	re14_peg2521	reb0269_peg5039	re9_peg254
205	Core	8	Lauroyl/myristoyl acyltransferase involved in lipid A biosynthesis (Lauroyl/myristoyl acyltransferase)	re10_peg268	ch56_peg4062	re11_peg3237	re12_peg4185	re13_peg2852	re14_peg2507	reb0269_peg5052	re9_peg272
206	Core	8	hypothetical protein	re10_peg269	ch56_peg4061	re11_peg3238	re12_peg4186	re13_peg2853	re14_peg2506	reb0269_peg5053	re9_peg273
207	Core	8	putative secreted protein	re10_peg270	ch56_peg4060	re11_peg3239	re12_peg4187	re13_peg2854	re14_peg2505	reb0269_peg5054	re9_peg274
208	Core	8	hypothetical protein	re10_peg271	ch56_peg4059	re11_peg3240	re12_peg4188	re13_peg2855	re14_peg2504	reb0269_peg5055	re9_peg275
209	Core	8	hypothetical protein	re10_peg272	ch56_peg4058	re11_peg3241	re12_peg4189	re13_peg2856	re14_peg2503	reb0269_peg5056	re9_peg276
210	Core	8	Periplasmic aromatic aldehyde oxidoreductase, molybdenum binding subunit YagR	re10_peg273	ch56_peg4057	re11_peg3242	re12_peg4190	re13_peg2857	re14_peg2502	reb0269_peg5057	re9_peg277
211	Core	8	Periplasmic aromatic aldehyde oxidoreductase, FAD binding subunit YagS	re10_peg274	ch56_peg4056	re11_peg3243	re12_peg4191	re13_peg2858	re14_peg2501	reb0269_peg5058	re9_peg278
212	Core	8	Periplasmic aromatic aldehyde oxidoreductase, iron-sulfur subunit YagT	re10_peg275	ch56_peg4055	re11_peg3244	re12_peg4192	re13_peg2859	re14_peg2500	reb0269_peg5059	re9_peg279
213	Core	8	possible CBS domain-containing protein	re10_peg276	ch56_peg4054	re11_peg3245	re12_peg4193	re13_peg2860	re14_peg2499	reb0269_peg5060	re9_peg280
214	Core	8	Magnesium and cobalt efflux protein CorC	re10_peg277	ch56_peg4053	re11_peg3246	re12_peg4194	re13_peg2861	re14_peg2498	reb0269_peg5061	re9_peg281
215	Core	8	hypothetical protein	re10_peg278	ch56_peg4052	re11_peg3247	re12_peg4195	re13_peg2862	re14_peg2497	reb0269_peg5062	re9_peg282
216	Core	8	D-3-phosphoglycerate dehydrogenase (EC 1.1.1.95)	re10_peg279	ch56_peg4051	re11_peg3248	re12_peg4196	re13_peg2863	re14_peg2496	reb0269_peg5063	re9_peg283
217	Core	8	Short-chain dehydrogenase/reductase SDR	re10_peg280	ch56_peg4050	re11_peg3249	re12_peg4197	re13_peg2864	re14_peg2495	reb0269_peg5064	re9_peg284
218	Core	8	putative phenylacetic acid degradation protein	re10_peg281	ch56_peg4049	re11_peg3250	re12_peg4198	re13_peg2865	re14_peg2494	reb0269_peg5065	re9_peg285
219	Core	8	hypothetical protein	re10_peg282	ch56_peg4048	re11_peg3251	re12_peg4199	re13_peg2866	re14_peg2493	reb0269_peg5066	re9_peg286
220	Core	8	methyltransferase type 11	re10_peg283	ch56_peg4047	re11_peg3252	re12_peg4200	re13_peg2867	re14_peg2492	reb0269_peg5067	re9_peg287
221	Core	8	Glycerophosphoryl diester phosphodiesterase (EC 3.1.4.46)	re10_peg284	ch56_peg4046	re11_peg3253	re12_peg4201	re13_peg2868	re14_peg2491	reb0269_peg5068	re9_peg288
222	Core	8	CAAX amino terminal protease family protein	re10_peg285	ch56_peg4045	re11_peg3254	re12_peg4202	re13_peg2869	re14_peg2490	reb0269_peg5069	re9_peg289
223	Core	8	hypothetical protein	re10_peg286	ch56_peg4044	re11_peg3255	re12_peg4203	re13_peg2870	re14_peg2489	reb0269_peg5070	re9_peg290
224	Core	8	two-component system response regulator	re10_peg287	ch56_peg4043	re11_peg3256	re12_peg4204	re13_peg2871	re14_peg2488	reb0269_peg5071	re9_peg291
225	Core	8	dTDP-glucose 4,6-dehydratase	re10_peg288	ch56_peg4042	re11_peg3257	re12_peg4205	re13_peg2872	re14_peg2487	reb0269_peg5072	re9_peg292
226	Core	8	Very-short-patch mismatch repair endonuclease (G-T specific)	re10_peg289	ch56_peg4041	re11_peg3258	re12_peg4206	re13_peg2873	re14_peg2486	reb0269_peg5073	re9_peg293
227	Core	8	DNA-cytosine methyltransferase (EC 2.1.1.37)	re10_peg290	ch56_peg4040	re11_peg3259	re12_peg4207	re13_peg2874	re14_peg2485	reb0269_peg5074	re9_peg294
228	Core	8	hypothetical protein	re10_peg293	ch56_peg4036	re11_peg3263	re12_peg4210	re13_peg2878	re14_peg3536	reb0269_peg5078	re9_peg297
229	Core	8	FIG00998044: hypothetical protein	re10_peg294	ch56_peg4035	re11_peg3264	re12_peg4211	re13_peg2879	re14_peg3535	reb0269_peg5079	re9_peg298
230	Core	8	glutamyl-tRNA(Gln) amidotransferase, A subunit( EC:3.5.1.4 )	re10_peg295	ch56_peg4034	re11_peg3265	re12_peg4212	re13_peg2880	re14_peg3534	reb0269_peg5080	re9_peg299
231	Core	8	Arogenate dehydrogenase (EC 1.3.1.43)	re10_peg296	ch56_peg4033	re11_peg3266	re12_peg4213	re13_peg2881	re14_peg3533	reb0269_peg5081	re9_peg300
232	Core	8	FIG00994171: hypothetical protein	re10_peg297	ch56_peg4032	re11_peg3267	re12_peg907	re13_peg2882	re14_peg3532	reb0269_peg5082	re9_peg301
233	Core	8	tRNA-specific adenosine-34 deaminase (EC 3.5.4.-)	re10_peg298	ch56_peg4031	re11_peg3268	re12_peg908	re13_peg2883	re14_peg3531	reb0269_peg5083	re9_peg302
234	Core	8	short-chain dehydrogenase/reductase SDR( EC:1.1.1.275 )	re10_peg301	ch56_peg4028	re11_peg3271	re12_peg927	re13_peg2886	re14_peg3528	reb0269_peg5085	re9_peg323
235	Core	8	flavin-containing monooxygenase	re10_peg302	ch56_peg4027	re11_peg3272	re12_peg928	re13_peg2887	re14_peg3527	reb0269_peg5086	re9_peg324
236	Core	8	hypothetical protein	re10_peg303	ch56_peg4026	re11_peg3273	re12_peg929	re13_peg2888	re14_peg3526	reb0269_peg5087	re9_peg325
237	Core	8	mini-circle protein	re10_peg304	ch56_peg4025	re11_peg3274	re12_peg930	re13_peg2889	re14_peg3525	reb0269_peg5088	re9_peg326
238	Core	8	transcriptional regulator, XRE family with cupin sensor	re10_peg305	ch56_peg4024	re11_peg3275	re12_peg931	re13_peg2890	re14_peg3524	reb0269_peg5089	re9_peg327
239	Core	8	hydrolase, haloacid dehalogenase-like family	re10_peg308	ch56_peg4021	re11_peg3278	re12_peg933	re13_peg2893	re14_peg3522	reb0269_peg5092	re9_peg329
240	Core	8	Uncharacterized glycosyltransferase yibD (EC 2.-.-.-)	re10_peg309	ch56_peg4020	re11_peg3279	re12_peg934	re13_peg2894	re14_peg3521	reb0269_peg5093	re9_peg330
241	Core	8	Ribonuclease BN (EC 3.1.-.-)	re10_peg310	ch56_peg4019	re11_peg3280	re12_peg935	re13_peg2895	re14_peg3520	reb0269_peg5094	re9_peg331
242	Core	8	hypothetical protein	re10_peg311	ch56_peg4018	re11_peg3281	re12_peg936	re13_peg2896	re14_peg3519	reb0269_peg5095	re9_peg332
243	Core	8	hypothetical protein	re10_peg312	ch56_peg4017	re11_peg3282	re12_peg937	re13_peg2897	re14_peg3518	reb0269_peg5096	re9_peg333
244	Core	8	hypothetical protein	re10_peg314	ch56_peg4015	re11_peg3285	re12_peg940	re13_peg2899	re14_peg3515	reb0269_peg5099	re9_peg336
245	Core	8	hypothetical protein	re10_peg315	ch56_peg4014	re11_peg3286	re12_peg941	re13_peg2900	re14_peg3514	reb0269_peg5100	re9_peg337
246	Core	8	Transcriptional regulator, MarR family	re10_peg316	ch56_peg4013	re11_peg3287	re12_peg942	re13_peg2901	re14_peg3513	reb0269_peg5101	re9_peg338
247	Core	8	putative integral membrane efflux protein	re10_peg317	ch56_peg4012	re11_peg3288	re12_peg943	re13_peg2902	re14_peg3512	reb0269_peg5102	re9_peg339
248	Core	8	Transcriptional regulator, MerR family	re10_peg318	ch56_peg4011	re11_peg3289	re12_peg944	re13_peg2903	re14_peg3511	reb0269_peg5103	re9_peg340
249	Core	8	hypothetical protein	re10_peg319	ch56_peg4010	re11_peg3290	re12_peg945	re13_peg2904	re14_peg3510	reb0269_peg5104	re9_peg341
250	Core	8	C-5 sterol desaturase (EC 1.3.-.-)	re10_peg320	ch56_peg4009	re11_peg3291	re12_peg946	re13_peg2905	re14_peg3509	reb0269_peg5105	re9_peg342
251	Core	8	Predicted transcriptional regulator of sulfate adenylyltransferase, Rrf2 family	re10_peg321	ch56_peg4008	re11_peg3292	re12_peg947	re13_peg2906	re14_peg3508	reb0269_peg5106	re9_peg343
252	Core	8	FIG00995867: hypothetical protein	re10_peg322	ch56_peg4007	re11_peg3293	re12_peg948	re13_peg2907	re14_peg3507	reb0269_peg5107	re9_peg344
253	Core	8	Transcriptional regulator, TetR family	re10_peg323	ch56_peg4006	re11_peg3294	re12_peg949	re13_peg2908	re14_peg3506	reb0269_peg5108	re9_peg345
254	Core	8	possible membrane transport protein	re10_peg324	ch56_peg4005	re11_peg3295	re12_peg950	re13_peg2909	re14_peg3505	reb0269_peg5109	re9_peg346
255	Core	8	Lipid A export ATP-binding/permease protein MsbA	re10_peg325	ch56_peg4004	re11_peg3296	re12_peg951	re13_peg2910	re14_peg3504	reb0269_peg5110	re9_peg347
256	Core	8	Lipid A export ATP-binding/permease protein MsbA	re10_peg326	ch56_peg4003	re11_peg3297	re12_peg952	re13_peg2911	re14_peg3503	reb0269_peg5111	re9_peg348
257	Core	8	Glutaryl-CoA dehydrogenase (EC 1.3.99.7)	re10_peg327	ch56_peg4002	re11_peg3298	re12_peg953	re13_peg2912	re14_peg3502	reb0269_peg5112	re9_peg349
258	Core	8	Pyridoxine 5-phosphate oxidase, Rv1155	re10_peg331	ch56_peg2058	re11_peg3302	re12_peg954	re13_peg2916	re14_peg3501	reb0269_peg5116	re9_peg350
259	Core	8	tRNA-guanine transglycosylase (EC 2.4.2.29)	re10_peg336	ch56_peg725	re11_peg3307	re12_peg959	re13_peg2921	re14_peg3496	reb0269_peg5121	re9_peg355
260	Core	8	glutamyl-Q-tRNA synthetase	re10_peg339	ch56_peg1754	re11_peg3310	re12_peg962	re13_peg2924	re14_peg3493	reb0269_peg5124	re9_peg358
261	Core	8	Cytochrome c oxidase polypeptide I (EC 1.9.3.1)	re10_peg340	ch56_peg1753	re11_peg3311	re12_peg963	re13_peg2925	re14_peg3492	reb0269_peg5125	re9_peg359
262	Core	8	FIG00994503: hypothetical protein	re10_peg341	ch56_peg1752	re11_peg3312	re12_peg964	re13_peg2926	re14_peg3491	reb0269_peg5126	re9_peg360
263	Core	8	possible transcriptional regulator, AraC family	re10_peg342	ch56_peg1751	re11_peg3313	re12_peg965	re13_peg2927	re14_peg3490	reb0269_peg5127	re9_peg361
264	Core	8	possible lipoprotein	re10_peg343	ch56_peg1750	re11_peg3314	re12_peg966	re13_peg2928	re14_peg3489	reb0269_peg5128	re9_peg362
265	Core	8	COG1028: Dehydrogenases with different specificities (related to short-chain alcohol dehydrogenases)	re10_peg344	ch56_peg1749	re11_peg3315	re12_peg968	re13_peg2930	re14_peg3487	reb0269_peg5129	re9_peg364
266	Core	8	Aspartate transaminase (EC 2.6.1.1)	re10_peg345	ch56_peg1232	re11_peg3316	re12_peg969	re13_peg2931	re14_peg3486	reb0269_peg5130	re9_peg365
267	Core	8	Ferric enterobactin-binding periplasmic protein FepB (TC 3.A.1.14.2)	re10_peg346	ch56_peg1231	re11_peg3317	re12_peg970	re13_peg2932	re14_peg3485	reb0269_peg5131	re9_peg366
268	Core	8	enterochelin esterase	re10_peg347	ch56_peg1230	re11_peg3318	re12_peg971	re13_peg2933	re14_peg3484	reb0269_peg5132	re9_peg367
269	Core	8	hypothetical protein	re10_peg348	ch56_peg1229	re11_peg3319	re12_peg972	re13_peg2934	re14_peg3483	reb0269_peg5133	re9_peg368
270	Core	8	FIG00999828: hypothetical protein	re10_peg349	ch56_peg1228	re11_peg3320	re12_peg973	re13_peg2935	re14_peg3482	reb0269_peg5134	re9_peg369
271	Core	8	hypothetical protein	re10_peg350	ch56_peg1227	re11_peg3321	re12_peg974	re13_peg2936	re14_peg3481	reb0269_peg5135	re9_peg370
272	Core	8	FIG01001968: hypothetical protein	re10_peg351	ch56_peg1226	re11_peg3322	re12_peg975	re13_peg2937	re14_peg3480	reb0269_peg5136	re9_peg371
273	Core	8	Cell division protein FtsW	re10_peg352	ch56_peg1225	re11_peg3323	re12_peg976	re13_peg2938	re14_peg3479	reb0269_peg5137	re9_peg372
274	Core	8	possible glyoxalase/bleomycin resistance protein	re10_peg353	ch56_peg1224	re11_peg3324	re12_peg977	re13_peg2939	re14_peg3478	reb0269_peg5138	re9_peg373
275	Core	8	Periplasmic binding protein	re10_peg354	ch56_peg1223	re11_peg3325	re12_peg978	re13_peg2940	re14_peg3477	reb0269_peg5139	re9_peg374
276	Core	8	pyridoxamine 5-phosphate oxidase-related,FMN-binding protein	re10_peg355	ch56_peg1222	re11_peg3326	re12_peg979	re13_peg2941	re14_peg3476	reb0269_peg5140	re9_peg375
277	Core	8	Transcriptional regulator, TetR family	re10_peg356	ch56_peg1221	re11_peg3327	re12_peg980	re13_peg2942	re14_peg3475	reb0269_peg5141	re9_peg376
278	Core	8	Ribokinase (EC 2.7.1.15)	re10_peg359	ch56_peg1218	re11_peg3330	re12_peg983	re13_peg2943	re14_peg3472	reb0269_peg5144	re9_peg379
279	Core	8	aldolase	re10_peg360	ch56_peg1217	re11_peg3331	re12_peg984	re13_peg2944	re14_peg3471	reb0269_peg5145	re9_peg380
280	Core	8	hypothetical protein	re10_peg361	ch56_peg1216	re11_peg3332	re12_peg985	re13_peg2945	re14_peg3470	reb0269_peg5146	re9_peg381
281	Core	8	POSSIBLE LINOLEOYL-CoA DESATURASE (DELTA(6)-DESATURASE)	re10_peg363	ch56_peg1214	re11_peg3334	re12_peg987	re13_peg2947	re14_peg3468	reb0269_peg5147	re9_peg383
282	Core	8	Ammonium transporter	re10_peg364	ch56_peg1213	re11_peg3335	re12_peg988	re13_peg2948	re14_peg3467	reb0269_peg5148	re9_peg384
283	Core	8	hypothetical protein	re10_peg365	ch56_peg1212	re11_peg3336	re12_peg989	re13_peg2949	re14_peg3466	reb0269_peg5149	re9_peg385
284	Core	8	DNA polymerase III subunits gamma and tau (EC 2.7.7.7)	re10_peg366	ch56_peg265	re11_peg3337	re12_peg990	re13_peg2950	re14_peg844	reb0269_peg5150	re9_peg386
285	Core	8	Transcriptional regulator, IclR family	re10_peg367	ch56_peg263	re11_peg3338	re12_peg991	re13_peg2952	re14_peg843	reb0269_peg5151	re9_peg387
286	Core	8	Streptothricin acetyltransferase, Streptomyces lavendulae type	re10_peg368	ch56_peg262	re11_peg3339	re12_peg992	re13_peg2953	re14_peg842	reb0269_peg5152	re9_peg388
287	Core	8	intradiol ring-cleavage dioxygenase	re10_peg369	ch56_peg261	re11_peg3340	re12_peg993	re13_peg2954	re14_peg841	reb0269_peg5153	re9_peg389
288	Core	8	FIG00827377: hypothetical protein	re10_peg371	ch56_peg1156	re11_peg3342	re12_peg995	re13_peg2956	re14_peg839	reb0269_peg5155	re9_peg391
289	Core	8	FIG01002063: hypothetical protein	re10_peg372	ch56_peg1157	re11_peg3343	re12_peg996	re13_peg2957	re14_peg838	reb0269_peg5156	re9_peg392
290	Core	8	FIG01001828: hypothetical protein	re10_peg373	ch56_peg1158	re11_peg3344	re12_peg997	re13_peg2958	re14_peg837	reb0269_peg5157	re9_peg393
291	Core	8	regulatory protein, LuxR:Response regulator receiver	re10_peg374	ch56_peg1159	re11_peg3345	re12_peg998	re13_peg2959	re14_peg836	reb0269_peg5158	re9_peg394
292	Core	8	hypothetical protein	re10_peg375	ch56_peg1160	re11_peg3346	re12_peg999	re13_peg2960	re14_peg835	reb0269_peg5159	re9_peg395
293	Core	8	3-ketoacyl-CoA thiolase [isoleucine degradation] (EC 2.3.1.16)	re10_peg376	ch56_peg1161	re11_peg3347	re12_peg1000	re13_peg2961	re14_peg834	reb0269_peg5160	re9_peg396
294	Core	8	Enoyl-CoA hydratase [isoleucine degradation] (EC 4.2.1.17) / 3-hydroxyacyl-CoA dehydrogenase (EC 1.1.1.35) / 3-hydroxybutyryl-CoA epimerase (EC 5.1.2.3)	re10_peg377	ch56_peg1162	re11_peg3348	re12_peg1001	re13_peg2962	re14_peg833	reb0269_peg5161	re9_peg397
295	Core	8	epoxide hydrolase	re10_peg378	ch56_peg1163	re11_peg3349	re12_peg1002	re13_peg2963	re14_peg832	reb0269_peg5162	re9_peg398
296	Core	8	hypothetical protein	re10_peg379	ch56_peg1164	re11_peg3350	re12_peg1003	re13_peg2964	re14_peg831	reb0269_peg5163	re9_peg399
297	Core	8	hypothetical protein	re10_peg380	ch56_peg1165	re11_peg3351	re12_peg1004	re13_peg2965	re14_peg830	reb0269_peg5164	re9_peg400
298	Core	8	3-oxoacyl-[acyl-carrier protein] reductase (EC 1.1.1.100)	re10_peg381	ch56_peg1166	re11_peg3352	re12_peg1005	re13_peg2966	re14_peg829	reb0269_peg5165	re9_peg401
299	Core	8	Transcriptional regulator, IclR family	re10_peg382	ch56_peg1167	re11_peg3353	re12_peg1006	re13_peg2967	re14_peg828	reb0269_peg5166	re9_peg402
300	Core	8	Cyclopropane-fatty-acyl-phospholipid synthase (EC 2.1.1.79)	re10_peg383	ch56_peg1168	re11_peg3354	re12_peg1007	re13_peg2968	re14_peg827	reb0269_peg5167	re9_peg403
301	Core	8	FAD/FMN-containing dehydrogenases	re10_peg384	ch56_peg1169	re11_peg3355	re12_peg1008	re13_peg2969	re14_peg826	reb0269_peg5168	re9_peg404
302	Core	8	Dipeptide-binding ABC transporter, periplasmic substrate-binding component (TC 3.A.1.5.2)	re10_peg385	ch56_peg1170	re11_peg3356	re12_peg1009	re13_peg2970	re14_peg825	reb0269_peg5169	re9_peg405
303	Core	8	FIG00994252: hypothetical protein	re10_peg386	ch56_peg1171	re11_peg3357	re12_peg1010	re13_peg2971	re14_peg824	reb0269_peg5170	re9_peg406
304	Core	8	FIG000557: hypothetical protein co-occurring with RecR	re10_peg387	ch56_peg1172	re11_peg3358	re12_peg1011	re13_peg2972	re14_peg823	reb0269_peg5171	re9_peg407
305	Core	8	Recombination protein RecR	re10_peg388	ch56_peg1173	re11_peg3359	re12_peg1012	re13_peg2973	re14_peg822	reb0269_peg5172	re9_peg408
306	Core	8	transcriptional regulator, LysR family	re10_peg389	ch56_peg1174	re11_peg3360	re12_peg1013	re13_peg2974	re14_peg821	reb0269_peg5173	re9_peg409
307	Core	8	NADH dehydrogenase (EC 1.6.99.3)	re10_peg390	ch56_peg1175	re11_peg3361	re12_peg1014	re13_peg2975	re14_peg820	reb0269_peg5174	re9_peg410
308	Core	8	Long-chain-fatty-acid--CoA ligase (EC 6.2.1.3)	re10_peg391	ch56_peg1176	re11_peg3362	re12_peg1015	re13_peg2976	re14_peg819	reb0269_peg5175	re9_peg411
309	Core	8	hypothetical protein	re10_peg392	ch56_peg1177	re11_peg3363	re12_peg1016	re13_peg2977	re14_peg818	reb0269_peg5176	re9_peg412
310	Core	8	probable transcriptional regulator, LysR family	re10_peg393	ch56_peg1178	re11_peg3364	re12_peg1017	re13_peg2978	re14_peg817	reb0269_peg5177	re9_peg413
311	Core	8	FIG00994397: hypothetical protein	re10_peg394	ch56_peg1179	re11_peg3365	re12_peg1018	re13_peg2979	re14_peg816	reb0269_peg5178	re9_peg414
312	Core	8	Aldehyde dehydrogenase (EC 1.2.1.3)	re10_peg395	ch56_peg1180	re11_peg3366	re12_peg1019	re13_peg2980	re14_peg815	reb0269_peg5179	re9_peg415
313	Core	8	Acyl-CoA dehydrogenase, short-chain specific (EC 1.3.99.2)	re10_peg396	ch56_peg1181	re11_peg3367	re12_peg1020	re13_peg2981	re14_peg814	reb0269_peg5180	re9_peg416
314	Core	8	transcriptional regulatory protein (probably GntR-family)	re10_peg397	ch56_peg1182	re11_peg3368	re12_peg1021	re13_peg2982	re14_peg813	reb0269_peg5181	re9_peg417
315	Core	8	hypothetical protein	re10_peg398	ch56_peg1183	re11_peg3369	re12_peg1022	re13_peg2983	re14_peg812	reb0269_peg5182	re9_peg418
316	Core	8	hypothetical protein	re10_peg399	ch56_peg1184	re11_peg3370	re12_peg1023	re13_peg2984	re14_peg811	reb0269_peg5183	re9_peg419
317	Core	8	probable aryl-alcohol dehydrogenase protein( EC:1.1.1.90 )	re10_peg400	ch56_peg1185	re11_peg3371	re12_peg1024	re13_peg2985	re14_peg810	reb0269_peg5184	re9_peg420
318	Core	8	Transcriptional regulator, TetR family	re10_peg401	ch56_peg1186	re11_peg3372	re12_peg1025	re13_peg2986	re14_peg809	reb0269_peg5185	re9_peg421
319	Core	8	Enoyl-[acyl-carrier-protein] reductase [FMN] (EC 1.3.1.9)	re10_peg402	ch56_peg1187	re11_peg3373	re12_peg1026	re13_peg2987	re14_peg808	reb0269_peg5186	re9_peg422
320	Core	8	Enoyl-CoA hydratase (EC 4.2.1.17)	re10_peg403	ch56_peg1188	re11_peg3374	re12_peg1027	re13_peg2988	re14_peg807	reb0269_peg5187	re9_peg423
321	Core	8	Long-chain-fatty-acid--CoA ligase (EC 6.2.1.3)	re10_peg405	ch56_peg1190	re11_peg3376	re12_peg1028	re13_peg2989	re14_peg806	reb0269_peg5188	re9_peg424
322	Core	8	Conserved hypothetical integral membrane protein YrbE1A	re10_peg406	ch56_peg1191	re11_peg3377	re12_peg1029	re13_peg2990	re14_peg805	reb0269_peg5189	re9_peg425
323	Core	8	Conserved hypothetical integral membrane protein YrbE1B	re10_peg407	ch56_peg1192	re11_peg3378	re12_peg1030	re13_peg2991	re14_peg804	reb0269_peg5190	re9_peg426
324	Core	8	hypothetical protein	re10_peg408	ch56_peg1193	re11_peg2846	re12_peg1031	re13_peg2992	re14_peg803	reb0269_peg5191	re9_peg427
325	Core	8	FIG01001740: hypothetical protein	re10_peg409	ch56_peg1194	re11_peg2847	re12_peg1032	re13_peg2993	re14_peg802	reb0269_peg5192	re9_peg428
326	Core	8	MCE-family protein Mce1C	re10_peg410	ch56_peg1399	re11_peg2848	re12_peg1033	re13_peg2994	re14_peg801	reb0269_peg5193	re9_peg429
327	Core	8	MCE-family protein Mce1D	re10_peg411	ch56_peg1398	re11_peg2849	re12_peg1034	re13_peg2995	re14_peg800	reb0269_peg5194	re9_peg430
328	Core	8	possible MCE family protein	re10_peg412	ch56_peg1397	re11_peg2850	re12_peg1035	re13_peg2996	re14_peg799	reb0269_peg5195	re9_peg431
329	Core	8	MCE-family protein Mce1F	re10_peg413	ch56_peg1396	re11_peg2851	re12_peg1036	re13_peg2997	re14_peg798	reb0269_peg5196	re9_peg432
330	Core	8	hypothetical protein	re10_peg414	ch56_peg1395	re11_peg2852	re12_peg1037	re13_peg2998	re14_peg797	reb0269_peg5197	re9_peg433
331	Core	8	FIG01001703: hypothetical protein	re10_peg415	ch56_peg1394	re11_peg2853	re12_peg1038	re13_peg2999	re14_peg796	reb0269_peg5198	re9_peg434
332	Core	8	Putative amidotransferase similar to cobyric acid synthase	re10_peg416	ch56_peg1393	re11_peg2854	re12_peg2045	re13_peg3000	re14_peg787	reb0269_peg1692	re9_peg442
333	Core	8	proposed amino acid ligase found clustered with an amidotransferase	re10_peg417	ch56_peg1392	re11_peg2855	re12_peg2044	re13_peg3001	re14_peg786	reb0269_peg1691	re9_peg443
334	Core	8	FIG00999349: hypothetical protein	re10_peg418	ch56_peg1391	re11_peg2856	re12_peg2043	re13_peg3002	re14_peg785	reb0269_peg1690	re9_peg444
335	Core	8	Respiratory nitrate reductase gamma chain (EC 1.7.99.4)	re10_peg419	ch56_peg1390	re11_peg2857	re12_peg2042	re13_peg3003	re14_peg784	reb0269_peg1689	re9_peg445
336	Core	8	Respiratory nitrate reductase delta chain (EC 1.7.99.4)	re10_peg420	ch56_peg1389	re11_peg2858	re12_peg2041	re13_peg3004	re14_peg783	reb0269_peg1688	re9_peg446
337	Core	8	Respiratory nitrate reductase beta chain (EC 1.7.99.4)	re10_peg421	ch56_peg1388	re11_peg2859	re12_peg2040	re13_peg3005	re14_peg782	reb0269_peg1687	re9_peg447
338	Core	8	Respiratory nitrate reductase alpha chain (EC 1.7.99.4)	re10_peg422	ch56_peg1387	re11_peg2860	re12_peg2039	re13_peg3006	re14_peg781	reb0269_peg1686	re9_peg448
339	Core	8	integral membrane protein	re10_peg423	ch56_peg3674	re11_peg2861	re12_peg2038	re13_peg3007	re14_peg780	reb0269_peg1685	re9_peg449
340	Core	8	3-oxoacyl-[acyl-carrier protein] reductase (EC 1.1.1.100)	re10_peg424	ch56_peg3673	re11_peg2862	re12_peg2037	re13_peg3008	re14_peg779	reb0269_peg1684	re9_peg450
341	Core	8	2,4-dienoyl-CoA reductase [NADPH] (EC 1.3.1.34)	re10_peg425	ch56_peg3672	re11_peg2863	re12_peg2036	re13_peg3009	re14_peg778	reb0269_peg1683	re9_peg451
342	Core	8	TspO and MBR like proteins	re10_peg426	ch56_peg3671	re11_peg2864	re12_peg2035	re13_peg3010	re14_peg777	reb0269_peg1682	re9_peg452
343	Core	8	hypothetical protein	re10_peg427	ch56_peg3670	re11_peg2865	re12_peg2034	re13_peg3011	re14_peg776	reb0269_peg1681	re9_peg453
344	Core	8	2-isopropylmalate synthase (EC 2.3.3.13)	re10_peg429	ch56_peg3668	re11_peg2866	re12_peg2033	re13_peg3013	re14_peg774	reb0269_peg1680	re9_peg455
345	Core	8	hypothetical protein	re10_peg430	ch56_peg3667	re11_peg2867	re12_peg2032	re13_peg3014	re14_peg773	reb0269_peg1679	re9_peg456
346	Core	8	CysQ, putative	re10_peg431	ch56_peg3666	re11_peg2868	re12_peg2031	re13_peg3015	re14_peg772	reb0269_peg1678	re9_peg457
347	Core	8	hypothetical protein	re10_peg432	ch56_peg3665	re11_peg2869	re12_peg2030	re13_peg3016	re14_peg771	reb0269_peg1677	re9_peg458
348	Core	8	putative transcriptional regulator	re10_peg433	ch56_peg3664	re11_peg2870	re12_peg2029	re13_peg3017	re14_peg770	reb0269_peg1676	re9_peg459
349	Core	8	Arylsulfatase (EC 3.1.6.1)	re10_peg434	ch56_peg3663	re11_peg2871	re12_peg2028	re13_peg3018	re14_peg769	reb0269_peg1675	re9_peg460
350	Core	8	Sulfate permease	re10_peg437	ch56_peg3661	re11_peg2872	re12_peg2025	re13_peg3020	re14_peg768	reb0269_peg1673	re9_peg463
351	Core	8	Aspartokinase (EC 2.7.2.4)	re10_peg441	ch56_peg2615	re11_peg2876	re12_peg2021	re13_peg3024	re14_peg748	reb0269_peg1669	re9_peg467
352	Core	8	Aspartate-semialdehyde dehydrogenase (EC 1.2.1.11)	re10_peg442	ch56_peg2616	re11_peg2877	re12_peg2020	re13_peg3025	re14_peg747	reb0269_peg1668	re9_peg468
353	Core	8	High-affinity choline uptake protein BetT	re10_peg443	ch56_peg2617	re11_peg2878	re12_peg2019	re13_peg3026	re14_peg746	reb0269_peg1667	re9_peg469
354	Core	8	Propionyl-CoA carboxylase beta chain (EC 6.4.1.3)	re10_peg444	ch56_peg2618	re11_peg2879	re12_peg2018	re13_peg3027	re14_peg745	reb0269_peg1666	re9_peg470
355	Core	8	Endoribonuclease L-PSP	re10_peg445	ch56_peg2619	re11_peg2880	re12_peg2017	re13_peg3028	re14_peg744	reb0269_peg1665	re9_peg471
356	Core	8	hypothetical protein	re10_peg447	ch56_peg2620	re11_peg2881	re12_peg2015	re13_peg3029	re14_peg743	reb0269_peg1664	re9_peg473
357	Core	8	hypothetical protein	re10_peg448	ch56_peg2621	re11_peg2882	re12_peg2014	re13_peg3030	re14_peg742	reb0269_peg1663	re9_peg474
358	Core	8	hypothetical protein	re10_peg449	ch56_peg3199	re11_peg2883	re12_peg2013	re13_peg3031	re14_peg741	reb0269_peg1662	re9_peg475
359	Core	8	hypothetical protein	re10_peg450	ch56_peg3198	re11_peg2884	re12_peg2012	re13_peg3032	re14_peg740	reb0269_peg1661	re9_peg476
360	Core	8	RNA polymerase sigma-70 factor	re10_peg451	ch56_peg3197	re11_peg2885	re12_peg2011	re13_peg3033	re14_peg739	reb0269_peg1660	re9_peg477
361	Core	8	hypothetical protein	re10_peg452	ch56_peg3196	re11_peg2886	re12_peg2010	re13_peg3034	re14_peg738	reb0269_peg1659	re9_peg478
362	Core	8	2-hydroxymuconic semialdehyde hydrolase (EC 3.7.1.9)	re10_peg454	ch56_peg3195	re11_peg2888	re12_peg2008	re13_peg3036	re14_peg736	reb0269_peg1657	re9_peg480
363	Core	8	Multicopper oxidase	re10_peg455	ch56_peg3194	re11_peg2889	re12_peg2007	re13_peg3037	re14_peg735	reb0269_peg1656	re9_peg481
364	Core	8	Arsenical resistance operon repressor	re10_peg456	ch56_peg3193	re11_peg2890	re12_peg2006	re13_peg3038	re14_peg734	reb0269_peg1655	re9_peg482
365	Core	8	Arsenate reductase (EC 1.20.4.1)	re10_peg457	ch56_peg3192	re11_peg2891	re12_peg2005	re13_peg3039	re14_peg733	reb0269_peg1654	re9_peg483
366	Core	8	Arsenate reductase (EC 1.20.4.1)	re10_peg458	ch56_peg3191	re11_peg2892	re12_peg2004	re13_peg3040	re14_peg732	reb0269_peg1653	re9_peg484
367	Core	8	hypothetical protein	re10_peg459	ch56_peg3190	re11_peg2893	re12_peg2003	re13_peg3041	re14_peg731	reb0269_peg1652	re9_peg485
368	Core	8	Lactoylglutathione lyase (EC 4.4.1.5)	re10_peg460	ch56_peg3189	re11_peg2894	re12_peg2002	re13_peg3042	re14_peg730	reb0269_peg1651	re9_peg486
369	Core	8	Arsenical resistance operon repressor	re10_peg462	ch56_peg3188	re11_peg2896	re12_peg2001	re13_peg3043	re14_peg729	reb0269_peg1649	re9_peg488
370	Core	8	FIG00995422: hypothetical protein	re10_peg463	ch56_peg3187	re11_peg2897	re12_peg2000	re13_peg3044	re14_peg728	reb0269_peg1648	re9_peg489
371	Core	8	Asparagine synthetase [glutamine-hydrolyzing] (EC 6.3.5.4)	re10_peg464	ch56_peg3186	re11_peg2898	re12_peg1999	re13_peg3045	re14_peg727	reb0269_peg1647	re9_peg490
372	Core	8	Acylamino-acid-releasing enzyme	re10_peg465	ch56_peg3185	re11_peg2899	re12_peg1998	re13_peg3046	re14_peg726	reb0269_peg1646	re9_peg491
373	Core	8	FIG00995422: hypothetical protein	re10_peg466	ch56_peg3184	re11_peg2900	re12_peg1997	re13_peg3047	re14_peg725	reb0269_peg1645	re9_peg492
374	Core	8	FIG00996647: hypothetical protein	re10_peg467	ch56_peg3183	re11_peg2901	re12_peg1996	re13_peg3048	re14_peg724	reb0269_peg1644	re9_peg493
375	Core	8	hypothetical protein	re10_peg469	ch56_peg3179	re11_peg2906	re12_peg1992	re13_peg3050	re14_peg722	reb0269_peg1643	re9_peg497
376	Core	8	Transcriptional regulator, IclR family	re10_peg470	ch56_peg3178	re11_peg2907	re12_peg1991	re13_peg3051	re14_peg721	reb0269_peg1642	re9_peg498
377	Core	8	COG1028: Dehydrogenases with different specificities (related to short-chain alcohol dehydrogenases)	re10_peg471	ch56_peg3176	re11_peg2908	re12_peg1990	re13_peg3052	re14_peg720	reb0269_peg1641	re9_peg499
378	Core	8	hypothetical protein	re10_peg472	ch56_peg3175	re11_peg2909	re12_peg1989	re13_peg3053	re14_peg719	reb0269_peg1640	re9_peg500
379	Core	8	hypothetical protein	re10_peg473	ch56_peg3174	re11_peg2910	re12_peg1988	re13_peg3054	re14_peg718	reb0269_peg1639	re9_peg501
380	Core	8	Transcriptional regulator, FUR family	re10_peg474	ch56_peg3173	re11_peg2912	re12_peg1986	re13_peg3056	re14_peg716	reb0269_peg1638	re9_peg503
381	Core	8	Catalase (EC 1.11.1.6)	re10_peg475	ch56_peg3172	re11_peg2913	re12_peg1985	re13_peg3057	re14_peg715	reb0269_peg1637	re9_peg504
382	Core	8	hypothetical protein	re10_peg476	ch56_peg3171	re11_peg2914	re12_peg1984	re13_peg3058	re14_peg714	reb0269_peg1636	re9_peg505
383	Core	8	glutamate decarboxylase	re10_peg478	ch56_peg3169	re11_peg2916	re12_peg1982	re13_peg3060	re14_peg712	reb0269_peg1634	re9_peg507
384	Core	8	FIG097052: Sugar transporter	re10_peg479	ch56_peg3168	re11_peg2917	re12_peg1981	re13_peg3061	re14_peg711	reb0269_peg1633	re9_peg509
385	Core	8	hypothetical protein	re10_peg481	ch56_peg3166	re11_peg2919	re12_peg1533	re13_peg3063	re14_peg709	reb0269_peg1631	re9_peg511
386	Core	8	FAD/FMN-containing dehydrogenases	re10_peg482	ch56_peg3165	re11_peg2920	re12_peg1532	re13_peg3064	re14_peg708	reb0269_peg1630	re9_peg512
387	Core	8	hypothetical protein	re10_peg483	ch56_peg3164	re11_peg2921	re12_peg1531	re13_peg3065	re14_peg707	reb0269_peg1629	re9_peg513
388	Core	8	hypothetical protein	re10_peg485	ch56_peg3162	re11_peg2923	re12_peg1529	re13_peg3067	re14_peg706	reb0269_peg1628	re9_peg515
389	Core	8	alpha/beta hydrolase fold	re10_peg486	ch56_peg3161	re11_peg2924	re12_peg1528	re13_peg3068	re14_peg705	reb0269_peg1627	re9_peg516
390	Core	8	Iron(III) dicitrate transport system, periplasmic iron-binding protein FecB (TC 3.A.1.14.1)	re10_peg487	ch56_peg3160	re11_peg2925	re12_peg1527	re13_peg3069	re14_peg704	reb0269_peg1626	re9_peg517
391	Core	8	FIG137598: hypothetical protein	re10_peg488	ch56_peg3159	re11_peg2926	re12_peg1526	re13_peg3070	re14_peg703	reb0269_peg1625	re9_peg518
392	Core	8	D-2-hydroxyglutarate dehydrogenase	re10_peg489	ch56_peg3158	re11_peg2927	re12_peg1525	re13_peg3071	re14_peg702	reb0269_peg1624	re9_peg519
393	Core	8	N-acyl-D-amino acid deacylase family protein	re10_peg490	ch56_peg3157	re11_peg2928	re12_peg1524	re13_peg3072	re14_peg701	reb0269_peg1623	re9_peg520
394	Core	8	hypothetical protein	re10_peg491	ch56_peg3156	re11_peg2929	re12_peg1523	re13_peg3073	re14_peg700	reb0269_peg1622	re9_peg521
395	Core	8	LysR family transcriptional regulator STM3121	re10_peg492	ch56_peg3714	re11_peg2930	re12_peg1522	re13_peg3074	re14_peg699	reb0269_peg1621	re9_peg522
396	Core	8	putative secreted protein	re10_peg493	ch56_peg2636	re11_peg2931	re12_peg1521	re13_peg3075	re14_peg698	reb0269_peg1620	re9_peg523
397	Core	8	Transamidase GatB domain protein	re10_peg494	ch56_peg2637	re11_peg2932	re12_peg1520	re13_peg3076	re14_peg697	reb0269_peg1619	re9_peg524
398	Core	8	hypothetical protein	re10_peg495	ch56_peg2638	re11_peg2940	re12_peg1519	re13_peg3077	re14_peg696	reb0269_peg1611	re9_peg525
399	Core	8	ThiJ/PfpI family protein	re10_peg496	ch56_peg2639	re11_peg2941	re12_peg1518	re13_peg3078	re14_peg695	reb0269_peg1610	re9_peg526
400	Core	8	hypothetical protein	re10_peg497	ch56_peg2640	re11_peg2942	re12_peg1517	re13_peg3079	re14_peg694	reb0269_peg1609	re9_peg527
401	Core	8	Transcriptional regulator, TetR family	re10_peg498	ch56_peg2650	re11_peg2951	re12_peg1508	re13_peg4854	re14_peg2726	reb0269_peg1599	re9_peg536
402	Core	8	Dehydrogenases with different specificities (related to short-chain alcohol dehydrogenases)	re10_peg499	ch56_peg2651	re11_peg2952	re12_peg1507	re13_peg4855	re14_peg2725	reb0269_peg1598	re9_peg537
403	Core	8	FIG146518: Zn-dependent hydrolases, including glyoxylases	re10_peg500	ch56_peg2652	re11_peg2953	re12_peg1506	re13_peg4856	re14_peg2724	reb0269_peg1597	re9_peg538
404	Core	8	FIG00862349: hypothetical protein	re10_peg501	ch56_peg2653	re11_peg2954	re12_peg1505	re13_peg4857	re14_peg2723	reb0269_peg1596	re9_peg539
405	Core	8	putative helicase	re10_peg502	ch56_peg2654	re11_peg2955	re12_peg1504	re13_peg4858	re14_peg2722	reb0269_peg1595	re9_peg540
406	Core	8	Transcriptional regulator, TetR family	re10_peg503	ch56_peg2655	re11_peg2956	re12_peg1503	re13_peg4859	re14_peg2721	reb0269_peg1594	re9_peg541
407	Core	8	2-aminomuconate semialdehyde dehydrogenase (EC 1.2.1.32)	re10_peg504	ch56_peg2656	re11_peg2957	re12_peg1502	re13_peg4860	re14_peg2720	reb0269_peg1593	re9_peg542
408	Core	8	4-oxalocrotonate decarboxylase (EC 4.1.1.77)	re10_peg505	ch56_peg2657	re11_peg2958	re12_peg1501	re13_peg4861	re14_peg2719	reb0269_peg1592	re9_peg543
409	Core	8	2-aminomuconate deaminase (EC 3.5.99.5)	re10_peg506	ch56_peg2658	re11_peg2959	re12_peg1500	re13_peg4862	re14_peg2718	reb0269_peg1591	re9_peg544
410	Core	8	3-hydroxyanthranilate 3,4-dioxygenase (EC 1.13.11.6)	re10_peg507	ch56_peg2659	re11_peg2960	re12_peg1499	re13_peg4863	re14_peg2717	reb0269_peg1590	re9_peg545
411	Core	8	2-amino-3-carboxymuconate-6-semialdehyde decarboxylase (EC 4.1.1.45)	re10_peg508	ch56_peg2660	re11_peg2961	re12_peg1498	re13_peg4864	re14_peg2716	reb0269_peg1589	re9_peg546
412	Core	8	Permeases of the major facilitator superfamily	re10_peg510	ch56_peg2661	re11_peg2962	re12_peg1496	re13_peg4866	re14_peg2714	reb0269_peg1587	re9_peg547
413	Core	8	transcriptional regulator, LysR family	re10_peg511	ch56_peg2662	re11_peg2963	re12_peg1495	re13_peg4867	re14_peg2713	reb0269_peg1586	re9_peg548
414	Core	8	putative esterase	re10_peg512	ch56_peg2663	re11_peg2964	re12_peg1494	re13_peg4868	re14_peg2712	reb0269_peg1585	re9_peg549
415	Core	8	cAMP-binding proteins - catabolite gene activator and regulatory subunit of cAMP-dependent protein kinases	re10_peg513	ch56_peg2664	re11_peg2965	re12_peg1493	re13_peg4869	re14_peg2711	reb0269_peg1584	re9_peg550
416	Core	8	hypothetical protein	re10_peg514	ch56_peg2665	re11_peg2966	re12_peg1492	re13_peg4870	re14_peg2710	reb0269_peg1583	re9_peg551
417	Core	8	Amino acid transporter	re10_peg515	ch56_peg2666	re11_peg2967	re12_peg1491	re13_peg4871	re14_peg2709	reb0269_peg1582	re9_peg552
418	Core	8	FIG00995737: hypothetical protein	re10_peg516	ch56_peg2667	re11_peg2968	re12_peg1490	re13_peg4872	re14_peg2708	reb0269_peg1581	re9_peg553
419	Core	8	Endonuclease III (EC 4.2.99.18)	re10_peg517	ch56_peg2668	re11_peg2969	re12_peg1489	re13_peg4873	re14_peg2707	reb0269_peg1580	re9_peg554
420	Core	8	Possible membrane-anchored thioredoxin-like protein	re10_peg518	ch56_peg2669	re11_peg2970	re12_peg1488	re13_peg4874	re14_peg2706	reb0269_peg1579	re9_peg555
421	Core	8	Hypothetical nudix hydrolase YeaB	re10_peg519	ch56_peg2670	re11_peg2971	re12_peg1487	re13_peg4875	re14_peg2705	reb0269_peg1578	re9_peg556
422	Core	8	putative serine protease	re10_peg520	ch56_peg2671	re11_peg2972	re12_peg1486	re13_peg4876	re14_peg2704	reb0269_peg1577	re9_peg557
423	Core	8	Epoxide hydrolase (EC 3.3.2.9)	re10_peg521	ch56_peg2672	re11_peg2973	re12_peg1485	re13_peg4877	re14_peg2703	reb0269_peg1576	re9_peg558
424	Core	8	FIG00820727: hypothetical protein	re10_peg522	ch56_peg2673	re11_peg2974	re12_peg1484	re13_peg4878	re14_peg2702	reb0269_peg1575	re9_peg559
425	Core	8	Na+/H+ antiporter NhaA type	re10_peg523	ch56_peg2674	re11_peg2975	re12_peg1483	re13_peg4879	re14_peg2701	reb0269_peg1574	re9_peg560
426	Core	8	major facilitator family transporter	re10_peg524	ch56_peg2675	re11_peg2976	re12_peg1482	re13_peg4880	re14_peg2700	reb0269_peg1573	re9_peg561
427	Core	8	transcriptional regulator, AraC family with Parallel beta-helix repeat	re10_peg525	ch56_peg2676	re11_peg2977	re12_peg1481	re13_peg4881	re14_peg2699	reb0269_peg1572	re9_peg562
428	Core	8	hypothetical protein	re10_peg526	ch56_peg2677	re11_peg2978	re12_peg1480	re13_peg4882	re14_peg2698	reb0269_peg1571	re9_peg563
429	Core	8	possible protein kinase/ transcriptional regulator, LuxR family	re10_peg527	ch56_peg2678	re11_peg2979	re12_peg1479	re13_peg4883	re14_peg2697	reb0269_peg1570	re9_peg564
430	Core	8	Acetyl-coenzyme A synthetase (EC 6.2.1.1)	re10_peg528	ch56_peg2679	re11_peg3014	re12_peg1443	re13_peg4884	re14_peg2662	reb0269_peg1569	re9_peg599
431	Core	8	hypothetical protein	re10_peg529	ch56_peg2680	re11_peg3015	re12_peg1442	re13_peg4885	re14_peg2661	reb0269_peg1568	re9_peg600
432	Core	8	Dipeptide-binding ABC transporter, periplasmic substrate-binding component (TC 3.A.1.5.2)	re10_peg530	ch56_peg2681	re11_peg3016	re12_peg1441	re13_peg4886	re14_peg2660	reb0269_peg1567	re9_peg601
433	Core	8	Dipeptide transport system permease protein DppB (TC 3.A.1.5.2)	re10_peg531	ch56_peg2682	re11_peg3017	re12_peg1440	re13_peg4887	re14_peg2659	reb0269_peg1566	re9_peg602
434	Core	8	Dipeptide transport system permease protein DppC (TC 3.A.1.5.2)	re10_peg532	ch56_peg2683	re11_peg3018	re12_peg1439	re13_peg4888	re14_peg2658	reb0269_peg1565	re9_peg603
435	Core	8	Dipeptide transport ATP-binding protein DppD (TC 3.A.1.5.2)	re10_peg533	ch56_peg2684	re11_peg3019	re12_peg1438	re13_peg4889	re14_peg2657	reb0269_peg1564	re9_peg604
436	Core	8	probable oxidoreductase	re10_peg534	ch56_peg2685	re11_peg3020	re12_peg1437	re13_peg4890	re14_peg2656	reb0269_peg1563	re9_peg605
437	Core	8	Phosphoserine phosphatase (EC 3.1.3.3)	re10_peg535	ch56_peg2686	re11_peg3021	re12_peg1436	re13_peg4891	re14_peg2655	reb0269_peg1562	re9_peg606
438	Core	8	Flp pilus assembly protein, ATPase CpaF	re10_peg537	ch56_peg2530	re11_peg3023	re12_peg5077	re13_peg4893	re14_peg2653	reb0269_peg1561	re9_peg608
439	Core	8	FIG016317: Probable conserved transmembrane protein	re10_peg538	ch56_peg2531	re11_peg3024	re12_peg4925	re13_peg4894	re14_peg2652	reb0269_peg1560	re9_peg609
440	Core	8	type II secretion system protein	re10_peg539	ch56_peg2532	re11_peg3025	re12_peg4926	re13_peg4895	re14_peg2651	reb0269_peg1559	re9_peg610
441	Core	8	FIG043778: hypothetical protein	re10_peg540	ch56_peg2533	re11_peg3026	re12_peg4927	re13_peg4896	re14_peg2650	reb0269_peg1558	re9_peg611
442	Core	8	FIG00999563: hypothetical protein	re10_peg541	ch56_peg2534	re11_peg3027	re12_peg4928	re13_peg4897	re14_peg2649	reb0269_peg1557	re9_peg612
443	Core	8	FIG00995606: hypothetical protein	re10_peg542	ch56_peg2535	re11_peg3028	re12_peg4929	re13_peg4898	re14_peg2648	reb0269_peg1556	re9_peg613
444	Core	8	ATP-dependent helicase	re10_peg543	ch56_peg2536	re11_peg3029	re12_peg4930	re13_peg4899	re14_peg2647	reb0269_peg1555	re9_peg614
445	Core	8	Cold shock protein CspA	re10_peg544	ch56_peg2537	re11_peg3030	re12_peg4931	re13_peg4900	re14_peg2646	reb0269_peg1554	re9_peg615
446	Core	8	FIG00995018: hypothetical protein	re10_peg545	ch56_peg2538	re11_peg3031	re12_peg4932	re13_peg4901	re14_peg2645	reb0269_peg1553	re9_peg616
447	Core	8	DNA topoisomerase I (EC 5.99.1.2)	re10_peg546	ch56_peg2539	re11_peg3032	re12_peg4933	re13_peg4902	re14_peg2644	reb0269_peg1552	re9_peg617
448	Core	8	DNA polymerase III delta prime subunit (EC 2.7.7.7)	re10_peg547	ch56_peg2540	re11_peg3033	re12_peg4934	re13_peg4903	re14_peg2643	reb0269_peg1551	re9_peg618
449	Core	8	hypothetical protein	re10_peg548	ch56_peg2541	re11_peg3034	re12_peg4935	re13_peg4904	re14_peg2642	reb0269_peg1550	re9_peg619
450	Core	8	FIG00998070: hypothetical protein	re10_peg549	ch56_peg2542	re11_peg3035	re12_peg4936	re13_peg4905	re14_peg2641	reb0269_peg1549	re9_peg620
451	Core	8	transcriptional regulator, GntR family	re10_peg550	ch56_peg475	re11_peg561	re12_peg4060	re13_peg537	re14_peg2639	reb0269_peg2162	re9_peg621
452	Core	8	ABC-type transporter, ATPase component	re10_peg551	ch56_peg474	re11_peg562	re12_peg4061	re13_peg538	re14_peg2638	reb0269_peg2163	re9_peg622
453	Core	8	gntR-family transcriptional regulator	re10_peg552	ch56_peg473	re11_peg563	re12_peg4062	re13_peg539	re14_peg2637	reb0269_peg2164	re9_peg623
454	Core	8	probable multidrug resistance transporter, MFS superfamily	re10_peg553	ch56_peg472	re11_peg564	re12_peg4063	re13_peg540	re14_peg2636	reb0269_peg2165	re9_peg624
455	Core	8	Membrane alanine aminopeptidase (EC 3.4.11.2)	re10_peg554	ch56_peg471	re11_peg565	re12_peg4064	re13_peg541	re14_peg2635	reb0269_peg2166	re9_peg625
456	Core	8	Non-ribosomal peptide synthetase, terminal component	re10_peg555	ch56_peg1942	re11_peg566	re12_peg4065	re13_peg542	re14_peg2634	reb0269_peg2167	re9_peg626
457	Core	8	FIG01002209: hypothetical protein	re10_peg556	ch56_peg1941	re11_peg567	re12_peg4066	re13_peg543	re14_peg2633	reb0269_peg2168	re9_peg627
458	Core	8	RNA polymerase sigma-70 factor, ECF subfamily	re10_peg557	ch56_peg1940	re11_peg568	re12_peg4067	re13_peg544	re14_peg2632	reb0269_peg2169	re9_peg628
459	Core	8	Cysteine desulfurase (EC 2.8.1.7)	re10_peg559	ch56_peg1939	re11_peg570	re12_peg4068	re13_peg545	re14_peg2631	reb0269_peg2171	re9_peg629
460	Core	8	hypothetical protein	re10_peg560	ch56_peg1938	re11_peg571	re12_peg4069	re13_peg546	re14_peg2630	reb0269_peg2172	re9_peg630
461	Core	8	Methyltransferase (EC 2.1.1.-)	re10_peg561	ch56_peg1937	re11_peg572	re12_peg4070	re13_peg547	re14_peg2629	reb0269_peg2173	re9_peg631
462	Core	8	3-oxoacyl-[acyl-carrier protein] reductase (EC 1.1.1.100)	re10_peg562	ch56_peg1936	re11_peg573	re12_peg4071	re13_peg548	re14_peg2628	reb0269_peg2174	re9_peg632
463	Core	8	Nitrilotriacetate monooxygenase component B (EC 1.14.13.-)	re10_peg564	ch56_peg1934	re11_peg575	re12_peg4077	re13_peg550	re14_peg2622	reb0269_peg2176	re9_peg638
464	Core	8	Peptidyl-dipeptidase dcp (EC 3.4.15.5)	re10_peg565	ch56_peg1933	re11_peg576	re12_peg4078	re13_peg551	re14_peg2621	reb0269_peg2177	re9_peg639
465	Core	8	integral membrane protein	re10_peg566	ch56_peg1932	re11_peg577	re12_peg4079	re13_peg552	re14_peg2620	reb0269_peg2178	re9_peg640
466	Core	8	possible transcriptional regulator, TetR family	re10_peg567	ch56_peg1931	re11_peg578	re12_peg4080	re13_peg553	re14_peg2619	reb0269_peg2179	re9_peg641
467	Core	8	2-oxo-4-hydroxy-4-carboxy--5-ureidoimidazoline (OHCU) decarboxylase	re10_peg568	ch56_peg1930	re11_peg579	re12_peg4081	re13_peg554	re14_peg2618	reb0269_peg2180	re9_peg642
468	Core	8	COG0346: Lactoylglutathione lyase and related lyases	re10_peg569	ch56_peg1929	re11_peg580	re12_peg4082	re13_peg555	re14_peg2617	reb0269_peg2181	re9_peg643
469	Core	8	alkylhydroperoxidase AhpD core	re10_peg570	ch56_peg1928	re11_peg581	re12_peg4083	re13_peg556	re14_peg2616	reb0269_peg2182	re9_peg644
470	Core	8	Enoyl-CoA hydratase (EC 4.2.1.17)	re10_peg571	ch56_peg1927	re11_peg582	re12_peg4084	re13_peg557	re14_peg2615	reb0269_peg2183	re9_peg645
471	Core	8	multidrug transporter, MFS superfamily	re10_peg572	ch56_peg1926	re11_peg583	re12_peg4085	re13_peg558	re14_peg2614	reb0269_peg2184	re9_peg646
472	Core	8	putative sigma factor	re10_peg573	ch56_peg1925	re11_peg584	re12_peg4086	re13_peg559	re14_peg2613	reb0269_peg2185	re9_peg647
473	Core	8	hypothetical protein	re10_peg574	ch56_peg1924	re11_peg585	re12_peg4087	re13_peg560	re14_peg2612	reb0269_peg2186	re9_peg648
474	Core	8	SOS-response repressor and protease LexA (EC 3.4.21.88)	re10_peg575	ch56_peg1923	re11_peg586	re12_peg4088	re13_peg561	re14_peg2611	reb0269_peg2187	re9_peg649
475	Core	8	Inorganic pyrophosphatase (EC 3.6.1.1)	re10_peg576	ch56_peg1922	re11_peg587	re12_peg4089	re13_peg562	re14_peg2610	reb0269_peg2188	re9_peg650
476	Core	8	D-alanyl-D-alanine carboxypeptidase (EC 3.4.16.4)	re10_peg577	ch56_peg1921	re11_peg588	re12_peg4090	re13_peg563	re14_peg2609	reb0269_peg2189	re9_peg651
477	Core	8	hypothetical protein	re10_peg578	ch56_peg1920	re11_peg589	re12_peg4091	re13_peg564	re14_peg2608	reb0269_peg2190	re9_peg652
478	Core	8	tRNA(Ile)-lysidine synthetase	re10_peg579	ch56_peg1919	re11_peg590	re12_peg758	re13_peg565	re14_peg2482	reb0269_peg2191	re9_peg653
479	Core	8	Hypoxanthine-guanine phosphoribosyltransferase (EC 2.4.2.8)	re10_peg580	ch56_peg1918	re11_peg591	re12_peg757	re13_peg566	re14_peg2481	reb0269_peg2192	re9_peg654
480	Core	8	serine/threonine protein kinase	re10_peg581	ch56_peg1917	re11_peg592	re12_peg756	re13_peg567	re14_peg2480	reb0269_peg2193	re9_peg655
481	Core	8	Aspartyl-tRNA(Asn) amidotransferase subunit A (EC 6.3.5.6) @ Glutamyl-tRNA(Gln) amidotransferase subunit A (EC 6.3.5.7)	re10_peg582	ch56_peg1916	re11_peg593	re12_peg755	re13_peg568	re14_peg2479	reb0269_peg2194	re9_peg656
482	Core	8	Cell division protein FtsH (EC 3.4.24.-)	re10_peg583	ch56_peg1915	re11_peg594	re12_peg754	re13_peg569	re14_peg2478	reb0269_peg2195	re9_peg657
483	Core	8	GTP cyclohydrolase I (EC 3.5.4.16) type 1	re10_peg584	ch56_peg1914	re11_peg595	re12_peg753	re13_peg570	re14_peg2477	reb0269_peg2196	re9_peg658
484	Core	8	Dihydropteroate synthase (EC 2.5.1.15)	re10_peg585	ch56_peg1913	re11_peg596	re12_peg752	re13_peg571	re14_peg2476	reb0269_peg2197	re9_peg659
485	Core	8	Dihydroneopterin aldolase (EC 4.1.2.25)	re10_peg586	ch56_peg1912	re11_peg597	re12_peg751	re13_peg572	re14_peg2475	reb0269_peg2198	re9_peg660
486	Core	8	2-amino-4-hydroxy-6- hydroxymethyldihydropteridine pyrophosphokinase (EC 2.7.6.3)	re10_peg587	ch56_peg1911	re11_peg598	re12_peg750	re13_peg573	re14_peg2474	reb0269_peg2199	re9_peg661
487	Core	8	FIG027937: secreted protein	re10_peg588	ch56_peg1910	re11_peg599	re12_peg749	re13_peg574	re14_peg2473	reb0269_peg2200	re9_peg662
488	Core	8	Possible membrane protein	re10_peg589	ch56_peg1909	re11_peg600	re12_peg748	re13_peg575	re14_peg2472	reb0269_peg2201	re9_peg663
489	Core	8	FIG173306: hypothetical protein	re10_peg590	ch56_peg1908	re11_peg601	re12_peg747	re13_peg576	re14_peg2471	reb0269_peg2202	re9_peg664
490	Core	8	Pantoate--beta-alanine ligase (EC 6.3.2.1)	re10_peg591	ch56_peg1907	re11_peg602	re12_peg746	re13_peg577	re14_peg2470	reb0269_peg2203	re9_peg665
491	Core	8	Aspartate 1-decarboxylase (EC 4.1.1.11)	re10_peg592	ch56_peg1906	re11_peg603	re12_peg745	re13_peg578	re14_peg2469	reb0269_peg2204	re9_peg666
492	Core	8	Pantothenate kinase type III, CoaX-like (EC 2.7.1.33)	re10_peg593	ch56_peg1905	re11_peg604	re12_peg744	re13_peg579	re14_peg2468	reb0269_peg2205	re9_peg667
493	Core	8	FIG00996147: hypothetical protein	re10_peg594	ch56_peg1904	re11_peg605	re12_peg743	re13_peg580	re14_peg2467	reb0269_peg2206	re9_peg668
494	Core	8	FIG00996768: hypothetical protein	re10_peg595	ch56_peg1903	re11_peg606	re12_peg742	re13_peg581	re14_peg2466	reb0269_peg2207	re9_peg669
495	Core	8	Lysyl-tRNA synthetase (class II) (EC 6.1.1.6)	re10_peg596	ch56_peg1902	re11_peg607	re12_peg741	re13_peg582	re14_peg2465	reb0269_peg2208	re9_peg670
496	Core	8	Histone protein Lsr2	re10_peg597	ch56_peg1901	re11_peg608	re12_peg740	re13_peg583	re14_peg2464	reb0269_peg2209	re9_peg671
497	Core	8	PROBABLE CONSERVED TRANSMEMBRANE PROTEIN	re10_peg598	ch56_peg1603	re11_peg609	re12_peg739	re13_peg584	re14_peg2463	reb0269_peg2210	re9_peg672
498	Core	8	acyltransferase 3	re10_peg599	ch56_peg1602	re11_peg610	re12_peg738	re13_peg585	re14_peg2462	reb0269_peg2211	re9_peg673
499	Core	8	hypothetical protein	re10_peg600	ch56_peg1601	re11_peg611	re12_peg737	re13_peg586	re14_peg2461	reb0269_peg2213	re9_peg674
500	Core	8	ATP-dependent Clp protease, ATP-binding subunit ClpC / Negative regulator of genetic competence clcC/mecB	re10_peg601	ch56_peg1599	re11_peg613	re12_peg735	re13_peg588	re14_peg2459	reb0269_peg2215	re9_peg676
501	Core	8	hypothetical protein	re10_peg602	ch56_peg1598	re11_peg614	re12_peg734	re13_peg589	re14_peg2458	reb0269_peg2216	re9_peg677
502	Core	8	FIG01000157: hypothetical protein	re10_peg603	ch56_peg1597	re11_peg615	re12_peg733	re13_peg590	re14_peg2457	reb0269_peg2217	re9_peg678
503	Core	8	possible NADH-ubiquinone/plastoquinone	re10_peg604	ch56_peg1596	re11_peg616	re12_peg732	re13_peg591	re14_peg2456	reb0269_peg2218	re9_peg679
504	Core	8	Organic hydroperoxide resistance protein	re10_peg605	ch56_peg1595	re11_peg617	re12_peg731	re13_peg592	re14_peg2455	reb0269_peg2219	re9_peg680
505	Core	8	putative ScnB homolog	re10_peg606	ch56_peg1594	re11_peg618	re12_peg730	re13_peg593	re14_peg2454	reb0269_peg2220	re9_peg681
506	Core	8	Cobalt-containing nitrile hydratase subunit alpha (EC 4.2.1.84)	re10_peg607	ch56_peg1593	re11_peg619	re12_peg729	re13_peg594	re14_peg2453	reb0269_peg2221	re9_peg682
507	Core	8	putative ScnA homolog	re10_peg608	ch56_peg1592	re11_peg620	re12_peg728	re13_peg595	re14_peg2452	reb0269_peg2222	re9_peg683
508	Core	8	Thiocyanate hydrolase beta subunit (EC 3.5.5.8)	re10_peg609	ch56_peg1591	re11_peg621	re12_peg727	re13_peg596	re14_peg2451	reb0269_peg2223	re9_peg684
509	Core	8	Predicted cobalt transporter CbtA	re10_peg610	ch56_peg1590	re11_peg622	re12_peg726	re13_peg597	re14_peg2450	reb0269_peg2224	re9_peg685
510	Core	8	hypothetical protein	re10_peg611	ch56_peg1589	re11_peg623	re12_peg725	re13_peg598	re14_peg2449	reb0269_peg2225	re9_peg686
511	Core	8	Mpr protein	re10_peg612	ch56_peg1588	re11_peg624	re12_peg724	re13_peg599	re14_peg2448	reb0269_peg2226	re9_peg687
512	Core	8	hypothetical protein	re10_peg613	ch56_peg1587	re11_peg625	re12_peg723	re13_peg600	re14_peg2447	reb0269_peg2227	re9_peg688
513	Core	8	Putative two-component system sensor kinase	re10_peg614	ch56_peg1586	re11_peg626	re12_peg722	re13_peg601	re14_peg2446	reb0269_peg2228	re9_peg689
514	Core	8	putative two-component system response regulator	re10_peg615	ch56_peg1585	re11_peg627	re12_peg721	re13_peg602	re14_peg2445	reb0269_peg2229	re9_peg690
515	Core	8	Long-chain-fatty-acid--CoA ligase (EC 6.2.1.3)	re10_peg616	ch56_peg1584	re11_peg628	re12_peg720	re13_peg603	re14_peg2444	reb0269_peg2230	re9_peg691
516	Core	8	2-hydroxychromene-2-carboxylate isomerase/DsbA-like thioredoxin domain	re10_peg617	ch56_peg1583	re11_peg629	re12_peg719	re13_peg604	re14_peg2443	reb0269_peg2231	re9_peg692
517	Core	8	Predicted cobalt transporter CbtA	re10_peg618	ch56_peg1582	re11_peg630	re12_peg718	re13_peg605	re14_peg2442	reb0269_peg2232	re9_peg693
518	Core	8	hypothetical protein	re10_peg619	ch56_peg1581	re11_peg631	re12_peg717	re13_peg606	re14_peg2441	reb0269_peg2233	re9_peg694
519	Core	8	Antibiotic biosynthesis monooxygenase	re10_peg620	ch56_peg1580	re11_peg632	re12_peg716	re13_peg607	re14_peg2440	reb0269_peg2234	re9_peg695
520	Core	8	PUTATIVE HYDROLASE	re10_peg621	ch56_peg1579	re11_peg633	re12_peg715	re13_peg608	re14_peg2439	reb0269_peg2235	re9_peg696
521	Core	8	Carbonic anhydrase (EC 4.2.1.1)	re10_peg623	ch56_peg2396	re11_peg635	re12_peg713	re13_peg610	re14_peg2437	reb0269_peg2237	re9_peg698
522	Core	8	FIG00820636: hypothetical protein	re10_peg624	ch56_peg2397	re11_peg636	re12_peg712	re13_peg611	re14_peg2436	reb0269_peg2238	re9_peg699
523	Core	8	DNA integrity scanning protein disA	re10_peg625	ch56_peg2398	re11_peg637	re12_peg711	re13_peg612	re14_peg2435	reb0269_peg2239	re9_peg700
524	Core	8	FIG00994918: hypothetical protein	re10_peg626	ch56_peg2399	re11_peg638	re12_peg710	re13_peg613	re14_peg2434	reb0269_peg2240	re9_peg701
525	Core	8	DNA repair protein RadA	re10_peg627	ch56_peg2400	re11_peg639	re12_peg709	re13_peg614	re14_peg2433	reb0269_peg2241	re9_peg702
526	Core	8	Lipoprotein LpqE	re10_peg628	ch56_peg2401	re11_peg640	re12_peg708	re13_peg615	re14_peg2432	reb0269_peg2242	re9_peg703
527	Core	8	CarD-like transcriptional regulator	re10_peg629	ch56_peg2402	re11_peg641	re12_peg707	re13_peg617	re14_peg2431	reb0269_peg2244	re9_peg704
528	Core	8	2-C-methyl-D-erythritol 4-phosphate cytidylyltransferase (EC 2.7.7.60)	re10_peg630	ch56_peg2403	re11_peg642	re12_peg706	re13_peg618	re14_peg2430	reb0269_peg2245	re9_peg705
529	Core	8	2-C-methyl-D-erythritol 2,4-cyclodiphosphate synthase (EC 4.6.1.12)	re10_peg631	ch56_peg2404	re11_peg643	re12_peg705	re13_peg619	re14_peg2429	reb0269_peg2246	re9_peg706
530	Core	8	Cysteinyl-tRNA synthetase (EC 6.1.1.16)	re10_peg632	ch56_peg2405	re11_peg644	re12_peg704	re13_peg620	re14_peg2428	reb0269_peg2247	re9_peg707
531	Core	8	Lactam utilization protein LamB	re10_peg637	ch56_peg2736	re11_peg649	re12_peg699	re13_peg625	re14_peg2423	reb0269_peg2252	re9_peg712
532	Core	8	TesB-like acyl-CoA thioesterase 5	re10_peg638	ch56_peg2737	re11_peg650	re12_peg698	re13_peg626	re14_peg2422	reb0269_peg2253	re9_peg713
533	Core	8	Transcriptional regulator, MerR family	re10_peg639	ch56_peg2738	re11_peg651	re12_peg697	re13_peg627	re14_peg2421	reb0269_peg2254	re9_peg714
534	Core	8	Ribulose-5-phosphate 4-epimerase and related epimerases and aldolases	re10_peg640	ch56_peg2739	re11_peg652	re12_peg696	re13_peg628	re14_peg2420	reb0269_peg2255	re9_peg715
535	Core	8	Dihydrodipicolinate synthase (EC 4.2.1.52)	re10_peg641	ch56_peg2740	re11_peg653	re12_peg695	re13_peg629	re14_peg2419	reb0269_peg2256	re9_peg716
536	Core	8	COG0454: Histone acetyltransferase HPA2 and related acetyltransferases	re10_peg642	ch56_peg2741	re11_peg654	re12_peg694	re13_peg630	re14_peg2418	reb0269_peg2257	re9_peg717
537	Core	8	Zinc ABC transporter, inner membrane permease protein ZnuB	re10_peg643	ch56_peg2742	re11_peg655	re12_peg693	re13_peg631	re14_peg2417	reb0269_peg2258	re9_peg718
538	Core	8	Zinc ABC transporter, ATP-binding protein ZnuC	re10_peg644	ch56_peg2743	re11_peg656	re12_peg692	re13_peg632	re14_peg2416	reb0269_peg2259	re9_peg719
539	Core	8	Zinc ABC transporter, periplasmic-binding protein ZnuA	re10_peg645	ch56_peg2744	re11_peg657	re12_peg691	re13_peg633	re14_peg2415	reb0269_peg2260	re9_peg720
540	Core	8	Transcriptional regulator, LacI family	re10_peg646	ch56_peg2745	re11_peg658	re12_peg690	re13_peg634	re14_peg2414	reb0269_peg2261	re9_peg721
541	Core	8	Trehalose-6-phosphate phosphatase (EC 3.1.3.12)	re10_peg647	ch56_peg2746	re11_peg659	re12_peg689	re13_peg635	re14_peg2413	reb0269_peg2262	re9_peg722
542	Core	8	Transcriptional regulator kstR (Rv3574), TetR family	re10_peg648	ch56_peg2747	re11_peg660	re12_peg688	re13_peg636	re14_peg2412	reb0269_peg2263	re9_peg723
543	Core	8	Butyryl-CoA dehydrogenase (EC 1.3.99.2)	re10_peg649	ch56_peg2748	re11_peg661	re12_peg687	re13_peg637	re14_peg2411	reb0269_peg2264	re9_peg724
544	Core	8	FIG00999844: hypothetical protein	re10_peg651	ch56_peg2750	re11_peg663	re12_peg685	re13_peg639	re14_peg2409	reb0269_peg2266	re9_peg726
545	Core	8	Probable acyl-CoA dehydrogenase FadE29 (EC 1.3.99.-); Acyl-CoA dehydrogenase IgrC	re10_peg652	ch56_peg2751	re11_peg664	re12_peg684	re13_peg640	re14_peg2408	reb0269_peg2267	re9_peg727
546	Core	8	FIG00998431: hypothetical protein	re10_peg653	ch56_peg2752	re11_peg665	re12_peg683	re13_peg641	re14_peg2407	reb0269_peg2268	re9_peg728
547	Core	8	FIG00997103: hypothetical protein	re10_peg654	ch56_peg2753	re11_peg666	re12_peg682	re13_peg642	re14_peg2406	reb0269_peg2269	re9_peg729
548	Core	8	Lipid carrier protein IgrF	re10_peg655	ch56_peg2754	re11_peg667	re12_peg681	re13_peg643	re14_peg2405	reb0269_peg2270	re9_peg730
549	Core	8	putative esterase	re10_peg656	ch56_peg2755	re11_peg668	re12_peg680	re13_peg644	re14_peg2404	reb0269_peg2271	re9_peg731
550	Core	8	putative nitrilotriacetate monooxygenase	re10_peg657	ch56_peg978	re11_peg669	re12_peg679	re13_peg645	re14_peg2403	reb0269_peg2272	re9_peg732
551	Core	8	oxidoreductase	re10_peg658	ch56_peg979	re11_peg670	re12_peg678	re13_peg646	re14_peg2402	reb0269_peg2273	re9_peg733
552	Core	8	3-oxoacyl-[acyl-carrier protein] reductase (EC 1.1.1.100)	re10_peg659	ch56_peg980	re11_peg671	re12_peg677	re13_peg647	re14_peg2401	reb0269_peg2274	re9_peg734
553	Core	8	3-oxoacyl-[acyl-carrier protein] reductase (EC 1.1.1.100)	re10_peg661	ch56_peg3328	re11_peg673	re12_peg675	re13_peg649	re14_peg2399	reb0269_peg1941	re9_peg736
554	Core	8	hypothetical protein	re10_peg662	ch56_peg3329	re11_peg674	re12_peg674	re13_peg650	re14_peg2398	reb0269_peg1940	re9_peg737
555	Core	8	Transcriptional regulator, IclR family	re10_peg663	ch56_peg3331	re11_peg675	re12_peg673	re13_peg651	re14_peg2397	reb0269_peg1938	re9_peg738
556	Core	8	Arylsulfatase (EC 3.1.6.1)	re10_peg664	ch56_peg3332	re11_peg676	re12_peg672	re13_peg652	re14_peg2396	reb0269_peg1937	re9_peg739
557	Core	8	hypothetical protein	re10_peg665	ch56_peg3333	re11_peg677	re12_peg671	re13_peg653	re14_peg2395	reb0269_peg1936	re9_peg740
558	Core	8	hypothetical protein	re10_peg666	ch56_peg3334	re11_peg678	re12_peg670	re13_peg654	re14_peg2394	reb0269_peg1935	re9_peg741
559	Core	8	Putative alkylsulfatase (EC 1.14.11.17)	re10_peg667	ch56_peg3335	re11_peg679	re12_peg669	re13_peg655	re14_peg2393	reb0269_peg1934	re9_peg742
560	Core	8	hypothetical protein	re10_peg668	ch56_peg3336	re11_peg680	re12_peg668	re13_peg656	re14_peg2392	reb0269_peg1933	re9_peg743
561	Core	8	Inner membrane protein	re10_peg669	ch56_peg3337	re11_peg681	re12_peg667	re13_peg657	re14_peg2391	reb0269_peg1932	re9_peg744
562	Core	8	hypothetical protein	re10_peg670	ch56_peg3338	re11_peg682	re12_peg666	re13_peg658	re14_peg2390	reb0269_peg1931	re9_peg745
563	Core	8	3-oxoacyl-[acyl-carrier protein] reductase (EC 1.1.1.100)	re10_peg671	ch56_peg3339	re11_peg683	re12_peg665	re13_peg659	re14_peg2389	reb0269_peg1930	re9_peg746
564	Core	8	major facilitator superfamily MFS_1	re10_peg672	ch56_peg3340	re11_peg684	re12_peg664	re13_peg660	re14_peg2388	reb0269_peg1929	re9_peg747
565	Core	8	hypothetical protein	re10_peg673	ch56_peg3341	re11_peg685	re12_peg663	re13_peg661	re14_peg2387	reb0269_peg1928	re9_peg748
566	Core	8	FAD/FMN-containing dehydrogenases	re10_peg674	ch56_peg3342	re11_peg686	re12_peg662	re13_peg662	re14_peg2386	reb0269_peg1927	re9_peg749
567	Core	8	Enoyl-CoA hydratase	re10_peg675	ch56_peg3343	re11_peg687	re12_peg661	re13_peg663	re14_peg2385	reb0269_peg1926	re9_peg750
568	Core	8	3-oxosteroid 1-dehydrogenase (EC 1.3.99.4)	re10_peg676	ch56_peg3344	re11_peg688	re12_peg660	re13_peg664	re14_peg2384	reb0269_peg1925	re9_peg751
569	Core	8	hypothetical protein	re10_peg677	ch56_peg3345	re11_peg689	re12_peg659	re13_peg665	re14_peg2383	reb0269_peg1924	re9_peg752
570	Core	8	Terminal oxygenase KshA	re10_peg678	ch56_peg3346	re11_peg690	re12_peg658	re13_peg666	re14_peg2382	reb0269_peg1923	re9_peg753
571	Core	8	POSSIBLE OXIDOREDUCTASE	re10_peg679	ch56_peg3347	re11_peg691	re12_peg657	re13_peg667	re14_peg2381	reb0269_peg1922	re9_peg754
572	Core	8	2-hydroxy-6-oxo-6-phenylhexa-2,4-dienoate hydrolase (EC 3.7.1.-)	re10_peg680	ch56_peg3348	re11_peg692	re12_peg656	re13_peg668	re14_peg2380	reb0269_peg1921	re9_peg755
573	Core	8	2,3-dihydroxybiphenyl 1,2-dioxygenase	re10_peg681	ch56_peg3349	re11_peg693	re12_peg655	re13_peg669	re14_peg2379	reb0269_peg1920	re9_peg756
574	Core	8	Nitrilotriacetate monooxygenase component B (EC 1.14.13.-)	re10_peg682	ch56_peg3350	re11_peg694	re12_peg654	re13_peg670	re14_peg2378	reb0269_peg1919	re9_peg757
575	Core	8	hypothetical protein	re10_peg683	ch56_peg3351	re11_peg695	re12_peg653	re13_peg671	re14_peg2377	reb0269_peg1918	re9_peg758
576	Core	8	FIG01001749: hypothetical protein	re10_peg684	ch56_peg3352	re11_peg696	re12_peg652	re13_peg672	re14_peg2376	reb0269_peg1917	re9_peg759
577	Core	8	FIG01001626: hypothetical protein	re10_peg685	ch56_peg3353	re11_peg697	re12_peg651	re13_peg673	re14_peg2375	reb0269_peg1916	re9_peg760
578	Core	8	oxidoreductase, short-chain dehydrogenase/reductase family	re10_peg686	ch56_peg3354	re11_peg698	re12_peg650	re13_peg674	re14_peg2374	reb0269_peg1915	re9_peg761
579	Core	8	putative cytochrome P450 hydroxylase	re10_peg687	ch56_peg3355	re11_peg699	re12_peg649	re13_peg675	re14_peg2373	reb0269_peg1914	re9_peg762
580	Core	8	hypothetical protein	re10_peg688	ch56_peg3356	re11_peg700	re12_peg648	re13_peg676	re14_peg2372	reb0269_peg1913	re9_peg763
581	Core	8	hypothetical protein	re10_peg689	ch56_peg3357	re11_peg701	re12_peg647	re13_peg677	re14_peg2371	reb0269_peg1912	re9_peg764
582	Core	8	hypothetical protein	re10_peg691	ch56_peg3360	re11_peg703	re12_peg644	re13_peg680	re14_peg2369	reb0269_peg1910	re9_peg767
583	Core	8	oxidoreductase of aldo/keto reductase family, subgroup 1	re10_peg692	ch56_peg3361	re11_peg704	re12_peg643	re13_peg681	re14_peg2368	reb0269_peg1909	re9_peg768
584	Core	8	Bile acid 7-alpha dehydratase BaiE (EC 4.2.1.106)	re10_peg693	ch56_peg3362	re11_peg705	re12_peg642	re13_peg682	re14_peg2367	reb0269_peg1908	re9_peg769
585	Core	8	3-oxoacyl-[acyl-carrier protein] reductase (EC 1.1.1.100)	re10_peg694	ch56_peg3363	re11_peg706	re12_peg641	re13_peg683	re14_peg2366	reb0269_peg1907	re9_peg770
586	Core	8	Hydrolase (HAD superfamily)	re10_peg695	ch56_peg3364	re11_peg707	re12_peg640	re13_peg684	re14_peg2365	reb0269_peg1906	re9_peg771
587	Core	8	Transcriptional regulator, TetR family	re10_peg696	ch56_peg3365	re11_peg708	re12_peg639	re13_peg685	re14_peg2364	reb0269_peg1905	re9_peg772
588	Core	8	Butyryl-CoA dehydrogenase (EC 1.3.99.2)	re10_peg697	ch56_peg3366	re11_peg709	re12_peg638	re13_peg686	re14_peg2363	reb0269_peg1904	re9_peg773
589	Core	8	Butyryl-CoA dehydrogenase (EC 1.3.99.2)	re10_peg698	ch56_peg3367	re11_peg710	re12_peg637	re13_peg687	re14_peg2362	reb0269_peg1903	re9_peg774
590	Core	8	Butyryl-CoA dehydrogenase (EC 1.3.99.2)	re10_peg699	ch56_peg3368	re11_peg711	re12_peg636	re13_peg688	re14_peg2361	reb0269_peg1902	re9_peg775
591	Core	8	enoyl-CoA hydratase	re10_peg700	ch56_peg3369	re11_peg712	re12_peg635	re13_peg689	re14_peg2360	reb0269_peg1901	re9_peg776
592	Core	8	Long-chain-fatty-acid--CoA ligase (EC 6.2.1.3)	re10_peg701	ch56_peg3370	re11_peg713	re12_peg634	re13_peg690	re14_peg2359	reb0269_peg1900	re9_peg777
593	Core	8	FadE30	re10_peg702	ch56_peg3371	re11_peg714	re12_peg633	re13_peg691	re14_peg2358	reb0269_peg1899	re9_peg778
594	Core	8	3-oxoacyl-[acyl-carrier protein] reductase (EC 1.1.1.100)	re10_peg703	ch56_peg3372	re11_peg715	re12_peg632	re13_peg692	re14_peg2357	reb0269_peg1898	re9_peg779
595	Core	8	Transcriptional regulator, TetR family	re10_peg704	ch56_peg2050	re11_peg716	re12_peg631	re13_peg693	re14_peg2356	reb0269_peg1897	re9_peg780
596	Core	8	3-ketoacyl-CoA thiolase (EC 2.3.1.16) @ Acetyl-CoA acetyltransferase (EC 2.3.1.9)	re10_peg705	ch56_peg2051	re11_peg717	re12_peg630	re13_peg694	re14_peg2355	reb0269_peg1896	re9_peg781
597	Core	8	Methyltransferase type 11	re10_peg706	ch56_peg2052	re11_peg718	re12_peg629	re13_peg695	re14_peg2354	reb0269_peg1895	re9_peg782
598	Core	8	protein kinase/ transcriptional regulator, LuxR family( EC:2.7.11.1 )	re10_peg707	ch56_peg2054	re11_peg719	re12_peg628	re13_peg696	re14_peg2353	reb0269_peg1894	re9_peg783
599	Core	8	Sodium-dependent transporter	re10_peg708	ch56_peg2055	re11_peg720	re12_peg627	re13_peg697	re14_peg2352	reb0269_peg1893	re9_peg784
600	Core	8	putative cytochrome P450	re10_peg709	ch56_peg2056	re11_peg721	re12_peg626	re13_peg698	re14_peg2351	reb0269_peg1892	re9_peg785
601	Core	8	COGs COG0840	re10_peg710	ch56_peg2057	re11_peg722	re12_peg625	re13_peg699	re14_peg2350	reb0269_peg1891	re9_peg786
602	Core	8	hypothetical protein	re10_peg711	ch56_peg1111	re11_peg724	re12_peg623	re13_peg701	re14_peg2348	reb0269_peg1889	re9_peg788
603	Core	8	hypothetical protein	re10_peg712	ch56_peg1110	re11_peg725	re12_peg622	re13_peg702	re14_peg2347	reb0269_peg1888	re9_peg789
604	Core	8	hypothetical protein	re10_peg713	ch56_peg1109	re11_peg726	re12_peg621	re13_peg703	re14_peg2346	reb0269_peg1887	re9_peg790
605	Core	8	2-nitropropane dioxygenase (EC 1.13.11.32)	re10_peg714	ch56_peg1108	re11_peg727	re12_peg620	re13_peg704	re14_peg2345	reb0269_peg1886	re9_peg791
606	Core	8	Putative CoA-transferase subunit beta Rv3552/MT3656 (EC 2.8.3.-)	re10_peg715	ch56_peg1107	re11_peg728	re12_peg619	re13_peg705	re14_peg2344	reb0269_peg1885	re9_peg792
607	Core	8	3-oxoadipate CoA-transferase subunit A (EC 2.8.3.6); Glutaconate CoA-transferase subunit A (EC 2.8.3.12)	re10_peg716	ch56_peg1106	re11_peg729	re12_peg618	re13_peg706	re14_peg2343	reb0269_peg1884	re9_peg793
608	Core	8	Probable enoyl-CoA hydratase EchA20 (EC 4.2.1.17)	re10_peg717	ch56_peg1105	re11_peg730	re12_peg617	re13_peg707	re14_peg2342	reb0269_peg1883	re9_peg794
609	Core	8	Probable short-chain type dehydrogenase/reductase (EC 1.-.-.-)	re10_peg718	ch56_peg1104	re11_peg731	re12_peg616	re13_peg708	re14_peg2341	reb0269_peg1882	re9_peg795
610	Core	8	short chain dehydrogenase	re10_peg719	ch56_peg1103	re11_peg732	re12_peg615	re13_peg709	re14_peg2340	reb0269_peg1881	re9_peg796
611	Core	8	FIG00996358: hypothetical protein	re10_peg720	ch56_peg1102	re11_peg733	re12_peg614	re13_peg710	re14_peg2339	reb0269_peg1880	re9_peg797
612	Core	8	Putative uncharacterized protein BCG_3611	re10_peg721	ch56_peg1101	re11_peg734	re12_peg613	re13_peg711	re14_peg2338	reb0269_peg1879	re9_peg798
613	Core	8	Probable acetyl-CoA acetyltransferase FadA5 (EC 2.3.1.9)	re10_peg722	ch56_peg1100	re11_peg735	re12_peg612	re13_peg712	re14_peg2337	reb0269_peg1878	re9_peg799
614	Core	8	putative cytochrome P450 hydroxylase	re10_peg723	ch56_peg1099	re11_peg736	re12_peg611	re13_peg713	re14_peg2336	reb0269_peg1877	re9_peg800
615	Core	8	FIG00994761: hypothetical protein	re10_peg724	ch56_peg1098	re11_peg737	re12_peg610	re13_peg714	re14_peg2335	reb0269_peg1876	re9_peg801
616	Core	8	Hydride transferase 1 (Fragment)	re10_peg725	ch56_peg1097	re11_peg738	re12_peg609	re13_peg715	re14_peg2334	reb0269_peg1875	re9_peg802
617	Core	8	3-ketoacyl-CoA thiolase	re10_peg726	ch56_peg1096	re11_peg739	re12_peg608	re13_peg716	re14_peg2333	reb0269_peg1874	re9_peg803
618	Core	8	Lipid-transfer protein	re10_peg727	ch56_peg1095	re11_peg740	re12_peg607	re13_peg717	re14_peg2332	reb0269_peg1873	re9_peg804
619	Core	8	FIG00996312: hypothetical protein	re10_peg728	ch56_peg1094	re11_peg741	re12_peg606	re13_peg718	re14_peg2331	reb0269_peg1872	re9_peg805
620	Core	8	Coenzyme F420-dependent oxidoreductase	re10_peg729	ch56_peg1093	re11_peg742	re12_peg605	re13_peg719	re14_peg2330	reb0269_peg1871	re9_peg806
621	Core	8	3-hydroxyacyl-CoA dehydrogenase	re10_peg730	ch56_peg1092	re11_peg743	re12_peg604	re13_peg720	re14_peg2329	reb0269_peg1870	re9_peg807
622	Core	8	Transcriptional regulator, TetR family	re10_peg732	ch56_peg1090	re11_peg745	re12_peg602	re13_peg722	re14_peg2327	reb0269_peg1868	re9_peg809
623	Core	8	Enoyl-CoA hydratase (EC 4.2.1.17)	re10_peg733	ch56_peg1089	re11_peg746	re12_peg601	re13_peg723	re14_peg2326	reb0269_peg1867	re9_peg810
624	Core	8	Long-chain-fatty-acid--CoA ligase (EC 6.2.1.3)	re10_peg734	ch56_peg1088	re11_peg747	re12_peg600	re13_peg724	re14_peg2325	reb0269_peg1866	re9_peg811
625	Core	8	Enoyl-[acyl-carrier-protein] reductase [FMN] (EC 1.3.1.9)	re10_peg735	ch56_peg1087	re11_peg749	re12_peg599	re13_peg725	re14_peg2324	reb0269_peg1865	re9_peg812
626	Core	8	Long-chain-fatty-acid--CoA ligase (EC 6.2.1.3)	re10_peg736	ch56_peg1086	re11_peg750	re12_peg598	re13_peg726	re14_peg2323	reb0269_peg1864	re9_peg813
627	Core	8	Butyryl-CoA dehydrogenase (EC 1.3.99.2)	re10_peg737	ch56_peg1085	re11_peg751	re12_peg597	re13_peg727	re14_peg2322	reb0269_peg1863	re9_peg814
628	Core	8	FadE30	re10_peg738	ch56_peg1084	re11_peg752	re12_peg596	re13_peg728	re14_peg2321	reb0269_peg1862	re9_peg815
629	Core	8	hypothetical protein	re10_peg739	ch56_peg1083	re11_peg753	re12_peg595	re13_peg729	re14_peg2320	reb0269_peg1861	re9_peg816
630	Core	8	possible ferredoxin	re10_peg740	ch56_peg1082	re11_peg754	re12_peg594	re13_peg730	re14_peg2319	reb0269_peg1860	re9_peg817
631	Core	8	Probable short-chain type dehydrogenase/reductase (EC 1.-.-.-)	re10_peg741	ch56_peg1081	re11_peg755	re12_peg593	re13_peg731	re14_peg2318	reb0269_peg1859	re9_peg818
632	Core	8	Conserved hypothetical integral membrane protein YrbE1A	re10_peg742	ch56_peg1080	re11_peg757	re12_peg592	re13_peg732	re14_peg2317	reb0269_peg1857	re9_peg819
633	Core	8	Conserved hypothetical integral membrane protein YrbE1B	re10_peg743	ch56_peg1079	re11_peg758	re12_peg591	re13_peg733	re14_peg2316	reb0269_peg1856	re9_peg820
634	Core	8	MCE-family protein Mce1A	re10_peg744	ch56_peg1078	re11_peg759	re12_peg590	re13_peg734	re14_peg2315	reb0269_peg1855	re9_peg821
635	Core	8	MCE-family protein Mce1B	re10_peg745	ch56_peg1077	re11_peg760	re12_peg589	re13_peg735	re14_peg2314	reb0269_peg1854	re9_peg822
636	Core	8	MCE-family protein Mce1C	re10_peg746	ch56_peg1076	re11_peg761	re12_peg588	re13_peg736	re14_peg2313	reb0269_peg1853	re9_peg823
637	Core	8	MCE-family protein Mce1D	re10_peg747	ch56_peg1075	re11_peg762	re12_peg587	re13_peg737	re14_peg2312	reb0269_peg1852	re9_peg824
638	Core	8	MCE-family lipoprotein LprK (MCE-family lipoprotein Mce1e)	re10_peg748	ch56_peg1074	re11_peg763	re12_peg586	re13_peg738	re14_peg2311	reb0269_peg1851	re9_peg825
639	Core	8	MCE-family protein Mce1F	re10_peg749	ch56_peg1073	re11_peg764	re12_peg585	re13_peg739	re14_peg2310	reb0269_peg1850	re9_peg826
640	Core	8	MCE associated membrane protein	re10_peg751	ch56_peg1071	re11_peg766	re12_peg583	re13_peg741	re14_peg2308	reb0269_peg1848	re9_peg828
641	Core	8	Alpha,alpha-trehalose-phosphate synthase [UDP-forming] (EC 2.4.1.15)	re10_peg752	ch56_peg1070	re11_peg767	re12_peg582	re13_peg742	re14_peg2307	reb0269_peg1847	re9_peg829
642	Core	8	FIG00998303: hypothetical protein	re10_peg753	ch56_peg1069	re11_peg768	re12_peg581	re13_peg743	re14_peg2306	reb0269_peg1846	re9_peg830
643	Core	8	FIG01000457: hypothetical protein	re10_peg754	ch56_peg1068	re11_peg769	re12_peg580	re13_peg744	re14_peg2305	reb0269_peg1845	re9_peg831
644	Core	8	ABC bifunctional lipid A exporter	re10_peg755	ch56_peg1067	re11_peg770	re12_peg1434	re13_peg745	re14_peg2304	reb0269_peg1844	re9_peg832
645	Core	8	hypothetical protein	re10_peg756	ch56_peg1066	re11_peg771	re12_peg1433	re13_peg746	re14_peg2303	reb0269_peg1843	re9_peg833
646	Core	8	Putative serine/tyrosine protein phosphatase( EC:3.1.3.48 )	re10_peg757	ch56_peg1065	re11_peg772	re12_peg1432	re13_peg747	re14_peg2302	reb0269_peg1842	re9_peg834
647	Core	8	Purple acid phosphatase/fibronectin domain protein	re10_peg758	ch56_peg1063	re11_peg774	re12_peg1430	re13_peg749	re14_peg2300	reb0269_peg1840	re9_peg836
648	Core	8	formyltransferase	re10_peg760	ch56_peg1124	re11_peg777	re12_peg1427	re13_peg751	re14_peg2297	reb0269_peg1837	re9_peg839
649	Core	8	Beta-ketoadipate enol-lactone hydrolase (EC 3.1.1.24)	re10_peg761	ch56_peg1125	re11_peg778	re12_peg1426	re13_peg752	re14_peg2296	reb0269_peg1836	re9_peg840
650	Core	8	peptide monooxygenase	re10_peg763	ch56_peg1127	re11_peg780	re12_peg1424	re13_peg754	re14_peg2294	reb0269_peg1829	re9_peg842
651	Core	8	MbtH protein	re10_peg764	ch56_peg1128	re11_peg781	re12_peg1423	re13_peg755	re14_peg2293	reb0269_peg1828	re9_peg843
652	Core	8	possible amino acid export carrier protein	re10_peg765	ch56_peg1129	re11_peg782	re12_peg1422	re13_peg756	re14_peg2292	reb0269_peg1827	re9_peg844
653	Core	8	hypothetical protein	re10_peg766	ch56_peg1130	re11_peg783	re12_peg1421	re13_peg757	re14_peg2291	reb0269_peg1826	re9_peg845
654	Core	8	hypothetical protein	re10_peg768	ch56_peg1132	re11_peg784	re12_peg1420	re13_peg758	re14_peg2290	reb0269_peg1825	re9_peg846
655	Core	8	hypothetical protein	re10_peg769	ch56_peg1133	re11_peg785	re12_peg1419	re13_peg759	re14_peg2289	reb0269_peg1548	re9_peg847
656	Core	8	Thioredoxin reductase (EC 1.8.1.9)	re10_peg770	ch56_peg1134	re11_peg786	re12_peg1418	re13_peg760	re14_peg2288	reb0269_peg1547	re9_peg848
657	Core	8	Thioredoxin reductase (EC 1.8.1.9)	re10_peg771	ch56_peg1135	re11_peg787	re12_peg1417	re13_peg761	re14_peg2287	reb0269_peg1546	re9_peg849
658	Core	8	putative regulatory protein	re10_peg772	ch56_peg1136	re11_peg788	re12_peg1416	re13_peg762	re14_peg2286	reb0269_peg1545	re9_peg850
659	Core	8	hypothetical protein	re10_peg773	ch56_peg1137	re11_peg789	re12_peg1415	re13_peg763	re14_peg2285	reb0269_peg1544	re9_peg851
660	Core	8	Dienelactone hydrolase family	re10_peg774	ch56_peg1138	re11_peg790	re12_peg1414	re13_peg764	re14_peg2284	reb0269_peg1543	re9_peg852
661	Core	8	FIG00994200: hypothetical protein	re10_peg775	ch56_peg1139	re11_peg791	re12_peg1413	re13_peg765	re14_peg2283	reb0269_peg1542	re9_peg853
662	Core	8	Quaternary ammonium compound-resistance protein SugE	re10_peg776	ch56_peg1140	re11_peg792	re12_peg1412	re13_peg766	re14_peg2282	reb0269_peg1541	re9_peg854
663	Core	8	DNA-binding response regulator	re10_peg777	ch56_peg1141	re11_peg793	re12_peg1411	re13_peg767	re14_peg2281	reb0269_peg1540	re9_peg855
664	Core	8	PhoR	re10_peg778	ch56_peg1142	re11_peg794	re12_peg1410	re13_peg768	re14_peg2280	reb0269_peg1539	re9_peg856
665	Core	8	putative integral membrane protein	re10_peg782	ch56_peg2256	re11_peg798	re12_peg1406	re13_peg772	re14_peg2276	reb0269_peg1535	re9_peg860
666	Core	8	hypothetical protein	re10_peg783	ch56_peg2257	re11_peg799	re12_peg1405	re13_peg773	re14_peg2275	reb0269_peg1534	re9_peg861
667	Core	8	Ectoine hydroxylase (EC 1.17.-.-)	re10_peg784	ch56_peg2258	re11_peg800	re12_peg1404	re13_peg774	re14_peg2274	reb0269_peg1533	re9_peg862
668	Core	8	Phosphoribosylamine--glycine ligase (EC 6.3.4.13)	re10_peg785	ch56_peg2259	re11_peg801	re12_peg1403	re13_peg775	re14_peg2273	reb0269_peg1532	re9_peg863
669	Core	8	Valine--pyruvate aminotransferase (EC 2.6.1.66)	re10_peg786	ch56_peg2260	re11_peg802	re12_peg1402	re13_peg776	re14_peg2272	reb0269_peg1531	re9_peg864
670	Core	8	Transcriptional regulator, TetR family	re10_peg787	ch56_peg2261	re11_peg803	re12_peg1401	re13_peg777	re14_peg2271	reb0269_peg1530	re9_peg865
671	Core	8	Adenylosuccinate lyase (EC 4.3.2.2)	re10_peg788	ch56_peg2262	re11_peg804	re12_peg1400	re13_peg778	re14_peg2270	reb0269_peg1529	re9_peg866
672	Core	8	putative carboxymethylenebutenolidase( EC:3.1.1.45 )	re10_peg789	ch56_peg2263	re11_peg805	re12_peg1399	re13_peg779	re14_peg2269	reb0269_peg1528	re9_peg867
673	Core	8	Transcriptional regulator, MarR family	re10_peg790	ch56_peg2264	re11_peg806	re12_peg1398	re13_peg780	re14_peg2268	reb0269_peg1527	re9_peg868
674	Core	8	fumarate reductase/succinate dehydrogenase flavoprotein, N-terminal:FAD dependent oxidoreductase	re10_peg792	ch56_peg2265	re11_peg807	re12_peg1397	re13_peg781	re14_peg2267	reb0269_peg1526	re9_peg869
675	Core	8	putative cytochrome P450 hydroxylase	re10_peg793	ch56_peg2266	re11_peg808	re12_peg1396	re13_peg782	re14_peg2266	reb0269_peg1525	re9_peg870
676	Core	8	Transcriptional regulator, TetR family	re10_peg794	ch56_peg2267	re11_peg809	re12_peg1395	re13_peg783	re14_peg2265	reb0269_peg1524	re9_peg871
677	Core	8	Bis(5-nucleosyl)-tetraphosphatase (asymmetrical) (EC 3.6.1.17)	re10_peg795	ch56_peg2268	re11_peg810	re12_peg1394	re13_peg784	re14_peg2264	reb0269_peg1523	re9_peg872
678	Core	8	pyridoxal phosphate-dependent enzyme, D-cysteine desulfhydrase family( EC:4.4.1.15 )	re10_peg796	ch56_peg2269	re11_peg811	re12_peg1393	re13_peg785	re14_peg2263	reb0269_peg1522	re9_peg873
679	Core	8	Ethidium bromide-methyl viologen resistance protein EmrE	re10_peg797	ch56_peg2280	re11_peg822	re12_peg1382	re13_peg786	re14_peg2252	reb0269_peg1511	re9_peg884
680	Core	8	Ethidium bromide-methyl viologen resistance protein EmrE	re10_peg798	ch56_peg2281	re11_peg823	re12_peg1381	re13_peg787	re14_peg2251	reb0269_peg1510	re9_peg885
681	Core	8	putative steroid dehydrogenase	re10_peg799	ch56_peg2282	re11_peg824	re12_peg1380	re13_peg788	re14_peg2250	reb0269_peg1509	re9_peg886
682	Core	8	hypothetical protein	re10_peg800	ch56_peg2307	re11_peg849	re12_peg1379	re13_peg813	re14_peg2249	reb0269_peg1482	re9_peg887
683	Core	8	hypothetical protein	re10_peg801	ch56_peg2308	re11_peg850	re12_peg1378	re13_peg814	re14_peg2248	reb0269_peg1481	re9_peg888
684	Core	8	ABC transporter, ATP-binding protein	re10_peg802	ch56_peg2309	re11_peg851	re12_peg1377	re13_peg815	re14_peg2247	reb0269_peg1480	re9_peg889
685	Core	8	ABC transporter (iron.B12.siderophore.hemin) , permease component	re10_peg803	ch56_peg2310	re11_peg852	re12_peg1376	re13_peg816	re14_peg2246	reb0269_peg1479	re9_peg890
686	Core	8	periplasmic binding protein	re10_peg804	ch56_peg2311	re11_peg853	re12_peg1375	re13_peg817	re14_peg2245	reb0269_peg1478	re9_peg891
687	Core	8	drug resistance transporter, EmrB/QacA family	re10_peg806	ch56_peg2313	re11_peg854	re12_peg1373	re13_peg818	re14_peg2243	reb0269_peg1477	re9_peg893
688	Core	8	Phosphoribosylaminoimidazole-succinocarboxamide synthase (EC 6.3.2.6)	re10_peg807	ch56_peg3150	re11_peg855	re12_peg1372	re13_peg819	re14_peg2242	reb0269_peg1476	re9_peg894
689	Core	8	Protease II (EC 3.4.21.83)	re10_peg808	ch56_peg3151	re11_peg856	re12_peg1371	re13_peg820	re14_peg2241	reb0269_peg1475	re9_peg895
690	Core	8	Isochorismatase (EC 3.3.2.1) of siderophore biosynthesis	re10_peg809	ch56_peg3152	re11_peg857	re12_peg1370	re13_peg821	re14_peg2240	reb0269_peg1474	re9_peg896
691	Core	8	2,3-dihydroxybenzoate-AMP ligase/ S-dihydroxybenzoyltransferase( EC:2.3.1.-,EC:2.7.7.58 )	re10_peg810	ch56_peg3153	re11_peg858	re12_peg1369	re13_peg822	re14_peg2239	reb0269_peg1473	re9_peg897
692	Core	8	2,3-dihydro-2,3-dihydroxybenzoate dehydrogenase( EC:1.3.1.28 )	re10_peg811	ch56_peg3154	re11_peg859	re12_peg1368	re13_peg823	re14_peg2238	reb0269_peg1472	re9_peg898
693	Core	8	Isochorismate synthase (EC 5.4.4.2)	re10_peg812	ch56_peg3155	re11_peg860	re12_peg1367	re13_peg824	re14_peg2237	reb0269_peg1471	re9_peg899
694	Core	8	Long-chain-fatty-acid--CoA ligase (EC 6.2.1.3)	re10_peg813	ch56_peg3712	re11_peg861	re12_peg1366	re13_peg826	re14_peg2236	reb0269_peg1470	re9_peg900
695	Core	8	ABC Fe(3+) transporter, substrate binding component	re10_peg814	ch56_peg3711	re11_peg862	re12_peg1365	re13_peg827	re14_peg2235	reb0269_peg1469	re9_peg901
696	Core	8	Long-chain-fatty-acid--CoA ligase (EC 6.2.1.3)	re10_peg815	ch56_peg3710	re11_peg863	re12_peg1364	re13_peg828	re14_peg2234	reb0269_peg1468	re9_peg902
697	Core	8	probable isochorismatase	re10_peg816	ch56_peg3709	re11_peg864	re12_peg1363	re13_peg830	re14_peg2233	reb0269_peg1467	re9_peg903
698	Core	8	Enterobactin exporter EntS	re10_peg817	ch56_peg3708	re11_peg865	re12_peg1362	re13_peg831	re14_peg2232	reb0269_peg1466	re9_peg904
699	Core	8	Iron utilization protein	re10_peg818	ch56_peg3707	re11_peg866	re12_peg1	re13_peg832	re14_peg2231	reb0269_peg1465	re9_peg905
700	Core	8	Transporter, MFS superfamily	re10_peg819	ch56_peg3706	re11_peg867	re12_peg2	re13_peg833	re14_peg2230	reb0269_peg1464	re9_peg906
701	Core	8	Glutathione peroxidase (EC 1.11.1.9)	re10_peg820	ch56_peg3705	re11_peg868	re12_peg3	re13_peg834	re14_peg2229	reb0269_peg1463	re9_peg907
702	Core	8	FIG00998196: hypothetical protein	re10_peg821	ch56_peg3704	re11_peg869	re12_peg4	re13_peg835	re14_peg2228	reb0269_peg1462	re9_peg908
703	Core	8	putative transcriptional regulator, TetR family	re10_peg822	ch56_peg3703	re11_peg870	re12_peg5	re13_peg836	re14_peg2227	reb0269_peg1461	re9_peg909
704	Core	8	FIG00997749: hypothetical protein	re10_peg823	ch56_peg3702	re11_peg871	re12_peg6	re13_peg837	re14_peg2226	reb0269_peg1460	re9_peg910
705	Core	8	FIG00998332: hypothetical protein	re10_peg824	ch56_peg3701	re11_peg872	re12_peg7	re13_peg838	re14_peg2225	reb0269_peg1459	re9_peg911
706	Core	8	Phosphoribosylformylglycinamidine synthase, PurS subunit (EC 6.3.5.3)	re10_peg825	ch56_peg3700	re11_peg873	re12_peg8	re13_peg839	re14_peg2224	reb0269_peg1458	re9_peg912
707	Core	8	Fumarate respiration transcriptional regulator DcuR	re10_peg827	ch56_peg3698	re11_peg875	re12_peg9	re13_peg841	re14_peg2222	reb0269_peg1456	re9_peg914
708	Core	8	sensor kinase citA VC0791 [imported], putative	re10_peg828	ch56_peg3697	re11_peg876	re12_peg10	re13_peg842	re14_peg2221	reb0269_peg1455	re9_peg915
709	Core	8	putative sodium:dicarboxylate symporter	re10_peg829	ch56_peg3696	re11_peg878	re12_peg11	re13_peg844	re14_peg2219	reb0269_peg1453	re9_peg917
710	Core	8	conserved oxidoreductase	re10_peg830	ch56_peg3695	re11_peg879	re12_peg12	re13_peg845	re14_peg2218	reb0269_peg1452	re9_peg918
711	Core	8	FIG01126620: hypothetical protein	re10_peg831	ch56_peg3694	re11_peg880	re12_peg13	re13_peg846	re14_peg2217	reb0269_peg1451	re9_peg919
712	Core	8	glyoxalase family protein superfamily	re10_peg832	ch56_peg3693	re11_peg881	re12_peg14	re13_peg847	re14_peg2216	reb0269_peg1450	re9_peg920
713	Core	8	Aspartyl aminopeptidase	re10_peg833	ch56_peg3692	re11_peg882	re12_peg15	re13_peg848	re14_peg2215	reb0269_peg1449	re9_peg921
714	Core	8	Phosphoribosylformylglycinamidine synthase, synthetase subunit (EC 6.3.5.3)	re10_peg834	ch56_peg1973	re11_peg883	re12_peg16	re13_peg849	re14_peg2214	reb0269_peg1448	re9_peg922
715	Core	8	Predicted membrane protein (DUF2319)	re10_peg835	ch56_peg1974	re11_peg884	re12_peg17	re13_peg850	re14_peg2213	reb0269_peg1447	re9_peg923
716	Core	8	hypothetical protein	re10_peg836	ch56_peg1975	re11_peg885	re12_peg18	re13_peg851	re14_peg2212	reb0269_peg1446	re9_peg924
717	Core	8	Pyridoxine 5-phosphate oxidase, Rv1155	re10_peg837	ch56_peg1976	re11_peg886	re12_peg19	re13_peg852	re14_peg2211	reb0269_peg1445	re9_peg925
718	Core	8	FIG00994452: hypothetical protein	re10_peg838	ch56_peg1977	re11_peg887	re12_peg20	re13_peg853	re14_peg2210	reb0269_peg1444	re9_peg926
719	Core	8	Amidophosphoribosyltransferase (EC 2.4.2.14)	re10_peg839	ch56_peg1978	re11_peg888	re12_peg21	re13_peg854	re14_peg2209	reb0269_peg1443	re9_peg927
720	Core	8	Phosphoribosylformylglycinamidine cyclo-ligase (EC 6.3.3.1)	re10_peg840	ch56_peg1979	re11_peg889	re12_peg22	re13_peg855	re14_peg2208	reb0269_peg1442	re9_peg928
721	Core	8	Hypothetical protein of L-Asparaginase type 2-like superfamily	re10_peg842	ch56_peg1980	re11_peg891	re12_peg24	re13_peg857	re14_peg2206	reb0269_peg1440	re9_peg930
722	Core	8	Uncharacterized protein conserved in bacteria	re10_peg843	ch56_peg1981	re11_peg892	re12_peg25	re13_peg858	re14_peg2205	reb0269_peg1439	re9_peg931
723	Core	8	Folate-dependent protein for Fe/S cluster synthesis/repair in oxidative stress	re10_peg844	ch56_peg1982	re11_peg893	re12_peg26	re13_peg859	re14_peg2204	reb0269_peg1438	re9_peg932
724	Core	8	Aminodeoxychorismate lyase (EC 4.1.3.38)	re10_peg845	ch56_peg1798	re11_peg894	re12_peg27	re13_peg860	re14_peg2203	reb0269_peg1437	re9_peg933
725	Core	8	hypothetical protein	re10_peg846	ch56_peg1797	re11_peg895	re12_peg28	re13_peg861	re14_peg2202	reb0269_peg1436	re9_peg934
726	Core	8	Cytochrome d ubiquinol oxidase subunit I (EC 1.10.3.-)	re10_peg847	ch56_peg1796	re11_peg896	re12_peg29	re13_peg862	re14_peg2201	reb0269_peg1435	re9_peg935
727	Core	8	Cytochrome d ubiquinol oxidase subunit II (EC 1.10.3.-)	re10_peg848	ch56_peg1795	re11_peg897	re12_peg30	re13_peg863	re14_peg2200	reb0269_peg1434	re9_peg936
728	Core	8	Transport ATP-binding protein CydD	re10_peg849	ch56_peg1794	re11_peg898	re12_peg31	re13_peg864	re14_peg2199	reb0269_peg1433	re9_peg937
729	Core	8	Transport ATP-binding protein CydC	re10_peg850	ch56_peg1793	re11_peg899	re12_peg32	re13_peg865	re14_peg2198	reb0269_peg1432	re9_peg938
730	Core	8	DUF1794	re10_peg852	ch56_peg1791	re11_peg901	re12_peg34	re13_peg867	re14_peg2196	reb0269_peg1430	re9_peg940
731	Core	8	FIG00996285: hypothetical protein	re10_peg853	ch56_peg1790	re11_peg902	re12_peg35	re13_peg868	re14_peg2195	reb0269_peg1429	re9_peg941
732	Core	8	FIG00995521: hypothetical protein	re10_peg854	ch56_peg1789	re11_peg903	re12_peg36	re13_peg869	re14_peg2194	reb0269_peg1428	re9_peg942
733	Core	8	Thiosulfate sulfurtransferase, rhodanese (EC 2.8.1.1)	re10_peg855	ch56_peg1788	re11_peg904	re12_peg37	re13_peg870	re14_peg2193	reb0269_peg1427	re9_peg943
734	Core	8	FIG00996259: hypothetical protein	re10_peg856	ch56_peg1786	re11_peg905	re12_peg39	re13_peg872	re14_peg2191	reb0269_peg1425	re9_peg945
735	Core	8	Thioredoxin	re10_peg857	ch56_peg1785	re11_peg906	re12_peg40	re13_peg873	re14_peg2190	reb0269_peg1424	re9_peg946
736	Core	8	FIG00821015: hypothetical protein	re10_peg858	ch56_peg1784	re11_peg907	re12_peg41	re13_peg874	re14_peg2189	reb0269_peg1423	re9_peg947
737	Core	8	Transcriptional regulatory protein glnR	re10_peg859	ch56_peg1783	re11_peg908	re12_peg42	re13_peg875	re14_peg2188	reb0269_peg1422	re9_peg948
738	Core	8	Acetyl-CoA:Cys-GlcN-Ins acetyltransferase, mycothiol synthase MshD	re10_peg860	ch56_peg1782	re11_peg909	re12_peg43	re13_peg876	re14_peg2187	reb0269_peg1421	re9_peg949
739	Core	8	Phosphate ABC transporter, periplasmic phosphate-binding protein PstS (TC 3.A.1.7.1)	re10_peg861	ch56_peg1781	re11_peg910	re12_peg44	re13_peg877	re14_peg2186	reb0269_peg1420	re9_peg950
740	Core	8	Phosphate transport system permease protein PstC (TC 3.A.1.7.1)	re10_peg862	ch56_peg2376	re11_peg911	re12_peg45	re13_peg878	re14_peg2185	reb0269_peg1419	re9_peg951
741	Core	8	Phosphate transport system permease protein PstA (TC 3.A.1.7.1)	re10_peg863	ch56_peg2375	re11_peg912	re12_peg46	re13_peg879	re14_peg2184	reb0269_peg1418	re9_peg952
742	Core	8	Phosphate transport ATP-binding protein PstB (TC 3.A.1.7.1)	re10_peg864	ch56_peg2374	re11_peg913	re12_peg47	re13_peg880	re14_peg2183	reb0269_peg1417	re9_peg953
743	Core	8	Alcohol dehydrogenase (EC 1.1.1.1)	re10_peg865	ch56_peg2373	re11_peg914	re12_peg48	re13_peg881	re14_peg2182	reb0269_peg1416	re9_peg954
744	Core	8	Integral membrane protein	re10_peg866	ch56_peg2372	re11_peg915	re12_peg49	re13_peg882	re14_peg2181	reb0269_peg1415	re9_peg955
745	Core	8	Phosphate transport system regulatory protein PhoU	re10_peg867	ch56_peg2371	re11_peg916	re12_peg50	re13_peg883	re14_peg2180	reb0269_peg1414	re9_peg956
746	Core	8	Cell envelope-associated transcriptional attenuator LytR-CpsA-Psr, subfamily A1 (as in PMID19099556)	re10_peg868	ch56_peg2370	re11_peg917	re12_peg51	re13_peg884	re14_peg2179	reb0269_peg1413	re9_peg957
747	Core	8	tRNA dihydrouridine synthase B (EC 1.-.-.-)	re10_peg871	ch56_peg2602	re11_peg920	re12_peg54	re13_peg887	re14_peg2176	reb0269_peg1410	re9_peg960
748	Core	8	Fatty acid desaturase occurring in virulence cluster	re10_peg872	ch56_peg2601	re11_peg921	re12_peg55	re13_peg888	re14_peg2175	reb0269_peg1409	re9_peg961
749	Core	8	transcriptional regulator	re10_peg873	ch56_peg2600	re11_peg922	re12_peg56	re13_peg889	re14_peg2174	reb0269_peg1408	re9_peg962
750	Core	8	Permeases of the major facilitator superfamily	re10_peg874	ch56_peg2599	re11_peg923	re12_peg57	re13_peg890	re14_peg2173	reb0269_peg1407	re9_peg963
751	Core	8	FIG00994430: hypothetical protein	re10_peg875	ch56_peg2598	re11_peg924	re12_peg58	re13_peg891	re14_peg2172	reb0269_peg1406	re9_peg964
752	Core	8	FIG00995920: hypothetical protein	re10_peg876	ch56_peg2597	re11_peg925	re12_peg59	re13_peg892	re14_peg2171	reb0269_peg1405	re9_peg965
753	Core	8	Anaerobic nitric oxide reductase flavorubredoxin	re10_peg877	ch56_peg2596	re11_peg926	re12_peg60	re13_peg893	re14_peg2170	reb0269_peg1404	re9_peg966
754	Core	8	Magnesium and cobalt transport protein CorA	re10_peg879	ch56_peg2594	re11_peg928	re12_peg68	re13_peg953	re14_peg2102	reb0269_peg2964	re9_peg974
755	Core	8	possible transcriptional regulator, TetR family	re10_peg880	ch56_peg2593	re11_peg929	re12_peg69	re13_peg954	re14_peg2101	reb0269_peg2963	re9_peg975
756	Core	8	Transcriptional regulator, IclR family	re10_peg881	ch56_peg2592	re11_peg930	re12_peg70	re13_peg955	re14_peg2100	reb0269_peg2962	re9_peg976
757	Core	8	transcriptional regulatory protein (probably TetR-family)	re10_peg882	ch56_peg2591	re11_peg931	re12_peg71	re13_peg956	re14_peg2099	reb0269_peg2961	re9_peg977
758	Core	8	POSSIBLE OXIDOREDUCTASE	re10_peg883	ch56_peg2590	re11_peg932	re12_peg72	re13_peg957	re14_peg2098	reb0269_peg2960	re9_peg978
759	Core	8	fumarate reductase/succinate dehydrogenase flavoprotein, N-terminal:FAD dependent oxidoreductase	re10_peg884	ch56_peg2589	re11_peg933	re12_peg73	re13_peg958	re14_peg2097	reb0269_peg2959	re9_peg979
760	Core	8	Transcriptional regulator, TetR family	re10_peg885	ch56_peg2588	re11_peg934	re12_peg74	re13_peg959	re14_peg2096	reb0269_peg2958	re9_peg980
761	Core	8	3-oxoacyl-[acyl-carrier protein] reductase (EC 1.1.1.100)	re10_peg886	ch56_peg2587	re11_peg935	re12_peg75	re13_peg960	re14_peg2095	reb0269_peg2957	re9_peg981
762	Core	8	Similar to ribosomal large subunit pseudouridine synthase D, type RluD4	re10_peg887	ch56_peg2586	re11_peg936	re12_peg76	re13_peg961	re14_peg2094	reb0269_peg2956	re9_peg982
763	Core	8	putative esterase	re10_peg888	ch56_peg2585	re11_peg937	re12_peg77	re13_peg962	re14_peg2093	reb0269_peg2955	re9_peg983
764	Core	8	probable oxidoreductase/Short-chain dehydrogenase	re10_peg889	ch56_peg2584	re11_peg938	re12_peg78	re13_peg963	re14_peg2092	reb0269_peg2954	re9_peg984
765	Core	8	Biphenyl-2,3-diol 1,2-dioxygenase (EC 1.13.11.39)	re10_peg890	ch56_peg2583	re11_peg939	re12_peg79	re13_peg964	re14_peg2091	reb0269_peg2953	re9_peg985
766	Core	8	Multidrug resistance protein B	re10_peg891	ch56_peg2582	re11_peg940	re12_peg80	re13_peg965	re14_peg2090	reb0269_peg2952	re9_peg986
767	Core	8	ATP-dependent Clp protease ATP-binding subunit ClpA	re10_peg893	ch56_peg2580	re11_peg942	re12_peg82	re13_peg967	re14_peg2088	reb0269_peg2950	re9_peg988
768	Core	8	Transcriptional regulator, TetR family	re10_peg894	ch56_peg2579	re11_peg943	re12_peg83	re13_peg968	re14_peg2087	reb0269_peg2949	re9_peg989
769	Core	8	3-oxoacyl-[acyl-carrier protein] reductase (EC 1.1.1.100)	re10_peg895	ch56_peg2578	re11_peg944	re12_peg84	re13_peg969	re14_peg2086	reb0269_peg2948	re9_peg990
770	Core	8	hypothetical protein	re10_peg896	ch56_peg2577	re11_peg945	re12_peg85	re13_peg970	re14_peg2085	reb0269_peg2947	re9_peg991
771	Core	8	hypothetical protein	re10_peg897	ch56_peg2576	re11_peg946	re12_peg86	re13_peg971	re14_peg2084	reb0269_peg2946	re9_peg992
772	Core	8	Terminal oxygenase KshA	re10_peg898	ch56_peg2575	re11_peg947	re12_peg87	re13_peg972	re14_peg2083	reb0269_peg2945	re9_peg993
773	Core	8	Transcriptional regulator, IclR family	re10_peg899	ch56_peg2574	re11_peg948	re12_peg88	re13_peg973	re14_peg2082	reb0269_peg2944	re9_peg994
774	Core	8	protein of unknown function DUF159	re10_peg900	ch56_peg2573	re11_peg949	re12_peg89	re13_peg974	re14_peg2081	reb0269_peg2943	re9_peg995
775	Core	8	PCZA361.29	re10_peg901	ch56_peg2572	re11_peg1285	re12_peg90	re13_peg975	re14_peg2080	reb0269_peg2942	re9_peg996
776	Core	8	multidrug resistance transporter, MFS superfamily	re10_peg903	ch56_peg2570	re11_peg1286	re12_peg92	re13_peg977	re14_peg2078	reb0269_peg2941	re9_peg998
777	Core	8	2-methylcitrate synthase (EC 2.3.3.5)	re10_peg904	ch56_peg2569	re11_peg1299	re12_peg105	re13_peg979	re14_peg2077	reb0269_peg2929	re9_peg1011
778	Core	8	Methylisocitrate lyase (EC 4.1.3.30)	re10_peg905	ch56_peg2568	re11_peg1300	re12_peg106	re13_peg980	re14_peg2076	reb0269_peg2928	re9_peg1012
779	Core	8	2-methylcitrate dehydratase (EC 4.2.1.79)	re10_peg906	ch56_peg2567	re11_peg1301	re12_peg107	re13_peg981	re14_peg2075	reb0269_peg2927	re9_peg1013
780	Core	8	Transcriptional regulator, XRE family	re10_peg907	ch56_peg2566	re11_peg1302	re12_peg108	re13_peg982	re14_peg2074	reb0269_peg2926	re9_peg1014
781	Core	8	hypothetical protein	re10_peg908	ch56_peg2565	re11_peg1304	re12_peg109	re13_peg984	re14_peg2072	reb0269_peg2924	re9_peg1015
782	Core	8	6-phosphogluconate dehydrogenase, NAD-binding	re10_peg909	ch56_peg2564	re11_peg1305	re12_peg110	re13_peg985	re14_peg2071	reb0269_peg2923	re9_peg1016
783	Core	8	5-methyltetrahydropteroyltriglutamate-- homocysteine methyltransferase (EC 2.1.1.14)	re10_peg910	ch56_peg2563	re11_peg1306	re12_peg111	re13_peg987	re14_peg2070	reb0269_peg2922	re9_peg1017
784	Core	8	Dipeptide-binding ABC transporter, periplasmic substrate-binding component (TC 3.A.1.5.2)	re10_peg911	ch56_peg2562	re11_peg1307	re12_peg112	re13_peg988	re14_peg2069	reb0269_peg2921	re9_peg1018
785	Core	8	Phosphotransferase	re10_peg912	ch56_peg2561	re11_peg1308	re12_peg113	re13_peg989	re14_peg2068	reb0269_peg2920	re9_peg1019
786	Core	8	putative cytochrome P450 hydroxylase	re10_peg913	ch56_peg2560	re11_peg1309	re12_peg114	re13_peg990	re14_peg2067	reb0269_peg2919	re9_peg1020
787	Core	8	regulatory protein, TetR	re10_peg914	ch56_peg2559	re11_peg1310	re12_peg115	re13_peg991	re14_peg2066	reb0269_peg2918	re9_peg1021
788	Core	8	Nitroreductase family protein	re10_peg915	ch56_peg2558	re11_peg1311	re12_peg116	re13_peg992	re14_peg2065	reb0269_peg2917	re9_peg1022
789	Core	8	Probable glutathione S-transferase-related transmembrane protein (EC 2.5.1.18)	re10_peg916	ch56_peg2557	re11_peg1312	re12_peg117	re13_peg993	re14_peg2064	reb0269_peg2916	re9_peg1023
790	Core	8	Transcriptional regulator, ArsR family	re10_peg917	ch56_peg2556	re11_peg1313	re12_peg118	re13_peg994	re14_peg2063	reb0269_peg2915	re9_peg1024
791	Core	8	2-keto-3-deoxy-D-arabino-heptulosonate-7- phosphate synthase I alpha (EC 2.5.1.54)	re10_peg918	ch56_peg2555	re11_peg1314	re12_peg119	re13_peg995	re14_peg2062	reb0269_peg2914	re9_peg1025
792	Core	8	FIG00995907: hypothetical protein	re10_peg919	ch56_peg2554	re11_peg1315	re12_peg120	re13_peg996	re14_peg2061	reb0269_peg2913	re9_peg1026
793	Core	8	Alpha/beta hydrolase fold-3 domain protein	re10_peg920	ch56_peg2553	re11_peg1316	re12_peg121	re13_peg997	re14_peg2060	reb0269_peg2912	re9_peg1027
794	Core	8	regulatory protein, TetR	re10_peg922	ch56_peg2552	re11_peg1317	re12_peg122	re13_peg999	re14_peg2058	reb0269_peg2911	re9_peg1028
795	Core	8	Serine phosphatase RsbU, regulator of sigma subunit	re10_peg923	ch56_peg2551	re11_peg1318	re12_peg123	re13_peg1000	re14_peg2057	reb0269_peg2910	re9_peg1029
796	Core	8	Phytochrome, two-component sensor histidine kinase (EC 2.7.3.-); cyanobacterial phytochrome 1	re10_peg924	ch56_peg2550	re11_peg1319	re12_peg124	re13_peg1001	re14_peg2056	reb0269_peg2909	re9_peg1030
797	Core	8	Two-component system response regulator	re10_peg925	ch56_peg2549	re11_peg1320	re12_peg125	re13_peg1002	re14_peg2055	reb0269_peg2908	re9_peg1031
798	Core	8	putative anti-sigma regulatory factor, serine/threonine protein kinase	re10_peg926	ch56_peg2548	re11_peg1321	re12_peg126	re13_peg1003	re14_peg2054	reb0269_peg2907	re9_peg1032
799	Core	8	hypothetical protein	re10_peg927	ch56_peg2547	re11_peg1322	re12_peg127	re13_peg1004	re14_peg2053	reb0269_peg2906	re9_peg1033
800	Core	8	RNA polymerase sigma factor SigB	re10_peg928	ch56_peg2546	re11_peg1323	re12_peg128	re13_peg1005	re14_peg2052	reb0269_peg2905	re9_peg1034
801	Core	8	putative anti-sigma factor	re10_peg929	ch56_peg2545	re11_peg1324	re12_peg129	re13_peg1006	re14_peg2051	reb0269_peg2904	re9_peg1035
802	Core	8	putative anti-sigma regulatory factor, serine/threonine protein kinase	re10_peg930	ch56_peg2544	re11_peg1325	re12_peg130	re13_peg1007	re14_peg2050	reb0269_peg2903	re9_peg1036
803	Core	8	Anti-sigma F factor antagonist (spoIIAA-2); Anti-sigma B factor antagonist RsbV	re10_peg931	ch56_peg498	re11_peg1326	re12_peg131	re13_peg1008	re14_peg2049	reb0269_peg2902	re9_peg1037
804	Core	8	hypothetical protein	re10_peg933	ch56_peg496	re11_peg1328	re12_peg133	re13_peg1010	re14_peg2047	reb0269_peg2900	re9_peg1039
805	Core	8	hypothetical protein	re10_peg934	ch56_peg495	re11_peg1329	re12_peg134	re13_peg1011	re14_peg2046	reb0269_peg2899	re9_peg1040
806	Core	8	WhiB-family transcriptional regulator	re10_peg935	ch56_peg494	re11_peg1330	re12_peg135	re13_peg1012	re14_peg2045	reb0269_peg2898	re9_peg1041
807	Core	8	transcriptional regulator, AraC family protein	re10_peg936	ch56_peg493	re11_peg1331	re12_peg136	re13_peg1013	re14_peg2044	reb0269_peg2897	re9_peg1042
808	Core	8	putative aminotransferase	re10_peg937	ch56_peg492	re11_peg1332	re12_peg137	re13_peg1014	re14_peg2043	reb0269_peg2896	re9_peg1043
809	Core	8	hypothetical protein	re10_peg939	ch56_peg490	re11_peg1334	re12_peg139	re13_peg1016	re14_peg2041	reb0269_peg2894	re9_peg1045
810	Core	8	hypothetical protein	re10_peg940	ch56_peg489	re11_peg1335	re12_peg140	re13_peg1017	re14_peg2040	reb0269_peg2893	re9_peg1046
811	Core	8	Glycosyl transferase, family 2	re10_peg941	ch56_peg488	re11_peg1336	re12_peg141	re13_peg1018	re14_peg2039	reb0269_peg2892	re9_peg1047
812	Core	8	Phytoene dehydrogenase (EC 1.14.99.-)	re10_peg942	ch56_peg487	re11_peg1337	re12_peg142	re13_peg1019	re14_peg2038	reb0269_peg2891	re9_peg1048
813	Core	8	Phytoene synthase (EC 2.5.1.32)	re10_peg943	ch56_peg486	re11_peg1338	re12_peg143	re13_peg1020	re14_peg2037	reb0269_peg2890	re9_peg1049
814	Core	8	Isopentenyl-diphosphate delta-isomerase (EC 5.3.3.2)	re10_peg944	ch56_peg485	re11_peg1339	re12_peg144	re13_peg1021	re14_peg2036	reb0269_peg2889	re9_peg1050
815	Core	8	MCE-family protein Mce1F	re10_peg945	ch56_peg484	re11_peg1340	re12_peg145	re13_peg1022	re14_peg2035	reb0269_peg2888	re9_peg1051
816	Core	8	Alpha,alpha-trehalose-phosphate synthase [UDP-forming] (EC 2.4.1.15)	re10_peg946	ch56_peg483	re11_peg1341	re12_peg146	re13_peg1023	re14_peg2034	reb0269_peg2887	re9_peg1052
817	Core	8	hypothetical protein	re10_peg948	ch56_peg482	re11_peg1342	re12_peg147	re13_peg1024	re14_peg2033	reb0269_peg2886	re9_peg1053
818	Core	8	hypothetical protein	re10_peg949	ch56_peg481	re11_peg1343	re12_peg148	re13_peg1025	re14_peg2032	reb0269_peg2885	re9_peg1054
819	Core	8	DNA repair helicase	re10_peg950	ch56_peg480	re11_peg1344	re12_peg149	re13_peg1026	re14_peg2031	reb0269_peg2884	re9_peg1055
820	Core	8	hypothetical protein	re10_peg951	ch56_peg479	re11_peg1345	re12_peg150	re13_peg1027	re14_peg2030	reb0269_peg2883	re9_peg1056
821	Core	8	probable DNA-binding protein	re10_peg953	ch56_peg477	re11_peg1347	re12_peg152	re13_peg1029	re14_peg2028	reb0269_peg2881	re9_peg1058
822	Core	8	hypothetical protein	re10_peg954	ch56_peg476	re11_peg1348	re12_peg154	re13_peg1030	re14_peg2027	reb0269_peg2880	re9_peg1059
823	Core	8	POSSIBLE CONSERVED INTEGRAL MEMBRANE PROTEIN	re10_peg956	ch56_peg2717	re11_peg1350	re12_peg156	re13_peg1032	re14_peg2025	reb0269_peg2878	re9_peg1061
824	Core	8	hypothetical protein	re10_peg957	ch56_peg2716	re11_peg1351	re12_peg157	re13_peg1033	re14_peg2024	reb0269_peg2877	re9_peg1062
825	Core	8	hypothetical protein	re10_peg958	ch56_peg2715	re11_peg1352	re12_peg158	re13_peg1034	re14_peg2023	reb0269_peg2876	re9_peg1063
826	Core	8	hypothetical protein	re10_peg962	ch56_peg2714	re11_peg1353	re12_peg159	re13_peg1035	re14_peg2022	reb0269_peg2875	re9_peg1064
827	Core	8	TPP-requiring enzyme co-localized with fatty acid metabolic genes	re10_peg966	ch56_peg2707	re11_peg1361	re12_peg164	re13_peg1042	re14_peg2016	reb0269_peg2867	re9_peg1070
828	Core	8	putative cyclase family protein	re10_peg967	ch56_peg2926	re11_peg1362	re12_peg165	re13_peg1043	re14_peg2015	reb0269_peg2866	re9_peg1071
829	Core	8	Homoserine O-succinyltransferase (EC 2.3.1.46)	re10_peg968	ch56_peg2927	re11_peg1363	re12_peg166	re13_peg1044	re14_peg2014	reb0269_peg2865	re9_peg1072
830	Core	8	possible membrane protein	re10_peg971	ch56_peg2690	re11_peg1366	re12_peg169	re13_peg1047	re14_peg2011	reb0269_peg2863	re9_peg1075
831	Core	8	FIG01121526: hypothetical protein	re10_peg974	ch56_peg2219	re11_peg1369	re12_peg172	re13_peg1050	re14_peg2008	reb0269_peg2860	re9_peg1078
832	Core	8	FIG01170067: hypothetical protein	re10_peg975	ch56_peg2220	re11_peg1370	re12_peg173	re13_peg1051	re14_peg2007	reb0269_peg2859	re9_peg1079
833	Core	8	FIG00996410: hypothetical protein	re10_peg976	ch56_peg2221	re11_peg1371	re12_peg174	re13_peg1052	re14_peg2006	reb0269_peg2858	re9_peg1080
834	Core	8	FIG00995962: hypothetical protein	re10_peg977	ch56_peg2222	re11_peg1372	re12_peg175	re13_peg1053	re14_peg2005	reb0269_peg2857	re9_peg1081
835	Core	8	Xanthine/uracil/thiamine/ascorbate permease family protein	re10_peg978	ch56_peg2223	re11_peg1373	re12_peg176	re13_peg1054	re14_peg2004	reb0269_peg2856	re9_peg1082
836	Core	8	Transcriptional regulator, MarR family	re10_peg979	ch56_peg2224	re11_peg1374	re12_peg177	re13_peg1055	re14_peg2003	reb0269_peg2855	re9_peg1083
837	Core	8	probable multidrug efflux transport protein	re10_peg980	ch56_peg2225	re11_peg1375	re12_peg178	re13_peg1056	re14_peg2002	reb0269_peg2854	re9_peg1084
838	Core	8	Transcriptional regulator, TetR family	re10_peg982	ch56_peg2227	re11_peg1377	re12_peg180	re13_peg1058	re14_peg2001	reb0269_peg2852	re9_peg1086
839	Core	8	putative rRNA methylase	re10_peg983	ch56_peg2228	re11_peg1378	re12_peg181	re13_peg1059	re14_peg2000	reb0269_peg2851	re9_peg1087
840	Core	8	PROBABLE TRANSMEMBRANE PROTEIN	re10_peg984	ch56_peg2229	re11_peg1379	re12_peg182	re13_peg1060	re14_peg1999	reb0269_peg2850	re9_peg1088
841	Core	8	hypothetical protein	re10_peg985	ch56_peg2230	re11_peg1380	re12_peg183	re13_peg1061	re14_peg1998	reb0269_peg2849	re9_peg1089
842	Core	8	FIG00996668: hypothetical protein	re10_peg986	ch56_peg2689	re11_peg1381	re12_peg184	re13_peg1062	re14_peg1997	reb0269_peg2848	re9_peg1090
843	Core	8	Pyridoxamine 5-phosphate oxidase (EC 1.4.3.5)	re10_peg989	ch56_peg317	re11_peg1384	re12_peg187	re13_peg1065	re14_peg1994	reb0269_peg2845	re9_peg1093
844	Core	8	probable multidrug resistance transporter, MFS superfamily	re10_peg990	ch56_peg316	re11_peg1385	re12_peg188	re13_peg1066	re14_peg1993	reb0269_peg2844	re9_peg1094
845	Core	8	Fructokinase (EC 2.7.1.4)	re10_peg991	ch56_peg315	re11_peg1386	re12_peg189	re13_peg1067	re14_peg1992	reb0269_peg2843	re9_peg1095
846	Core	8	Citrate synthase (si) (EC 2.3.3.1)	re10_peg992	ch56_peg314	re11_peg1387	re12_peg190	re13_peg1068	re14_peg1991	reb0269_peg2842	re9_peg1096
847	Core	8	FKBP-type peptidyl-prolyl cis-trans isomerase	re10_peg993	ch56_peg313	re11_peg1388	re12_peg191	re13_peg2588	re14_peg1990	reb0269_peg2841	re9_peg1098
848	Core	8	putative esterase	re10_peg994	ch56_peg312	re11_peg1389	re12_peg192	re13_peg2589	re14_peg1989	reb0269_peg2840	re9_peg1099
849	Core	8	Putative ESX-1 secretion system component Rv3877	re10_peg995	ch56_peg311	re11_peg1390	re12_peg193	re13_peg2590	re14_peg1988	reb0269_peg2839	re9_peg1100
850	Core	8	sensor histidine kinase	re10_peg996	ch56_peg310	re11_peg1391	re12_peg194	re13_peg2591	re14_peg1987	reb0269_peg2838	re9_peg1101
851	Core	8	DNA-binding response regulator	re10_peg997	ch56_peg309	re11_peg1392	re12_peg195	re13_peg2592	re14_peg3591	reb0269_peg2837	re9_peg1102
852	Core	8	PUTATIVE TRANSCRIPTION REGULATOR PROTEIN	re10_peg998	ch56_peg308	re11_peg1393	re12_peg196	re13_peg2593	re14_peg3590	reb0269_peg2836	re9_peg1103
853	Core	8	Fumarylacetoacetate hydrolase family protein	re10_peg999	ch56_peg307	re11_peg1394	re12_peg197	re13_peg2594	re14_peg3589	reb0269_peg2835	re9_peg1104
854	Core	8	transcriptional regulator	re10_peg1000	ch56_peg306	re11_peg1395	re12_peg198	re13_peg2595	re14_peg3588	reb0269_peg2834	re9_peg1105
855	Core	8	hypothetical protein	re10_peg1001	ch56_peg305	re11_peg1396	re12_peg199	re13_peg2596	re14_peg3587	reb0269_peg2833	re9_peg1106
856	Core	8	Deoxyribodipyrimidine photolyase (EC 4.1.99.3)	re10_peg1002	ch56_peg304	re11_peg1397	re12_peg200	re13_peg2597	re14_peg3586	reb0269_peg2832	re9_peg1107
857	Core	8	hypothetical protein	re10_peg1003	ch56_peg302	re11_peg1398	re12_peg201	re13_peg2598	re14_peg3585	reb0269_peg2831	re9_peg1108
858	Core	8	hypothetical protein	re10_peg1004	ch56_peg301	re11_peg1399	re12_peg202	re13_peg2600	re14_peg3584	reb0269_peg2830	re9_peg1109
859	Core	8	NADH:flavin oxidoreductases, Old Yellow Enzyme family	re10_peg1005	ch56_peg300	re11_peg1400	re12_peg203	re13_peg2601	re14_peg3583	reb0269_peg2829	re9_peg1110
860	Core	8	hypothetical protein	re10_peg1006	ch56_peg299	re11_peg1401	re12_peg204	re13_peg2602	re14_peg3582	reb0269_peg2828	re9_peg1111
861	Core	8	Acetyl-coenzyme A synthetase (EC 6.2.1.1)	re10_peg1007	ch56_peg298	re11_peg1402	re12_peg206	re13_peg2603	re14_peg3581	reb0269_peg2827	re9_peg1112
862	Core	8	FIG00994479: hypothetical protein	re10_peg1009	ch56_peg296	re11_peg1404	re12_peg208	re13_peg2605	re14_peg3580	reb0269_peg2825	re9_peg1114
863	Core	8	hypothetical protein	re10_peg1010	ch56_peg295	re11_peg1405	re12_peg209	re13_peg2606	re14_peg3579	reb0269_peg2824	re9_peg1115
864	Core	8	RNA polymerase sigma-54 factor RpoN	re10_peg1011	ch56_peg294	re11_peg1406	re12_peg210	re13_peg2607	re14_peg3578	reb0269_peg2823	re9_peg1116
865	Core	8	hypothetical protein	re10_peg1012	ch56_peg293	re11_peg1407	re12_peg211	re13_peg2608	re14_peg3577	reb0269_peg2822	re9_peg1117
866	Core	8	hypothetical protein	re10_peg1013	ch56_peg292	re11_peg1408	re12_peg212	re13_peg2609	re14_peg3576	reb0269_peg2821	re9_peg1118
867	Core	8	Putative oxidoreductase YncB	re10_peg1014	ch56_peg291	re11_peg1409	re12_peg213	re13_peg2610	re14_peg3575	reb0269_peg2820	re9_peg1119
868	Core	8	FIG00995640: hypothetical protein	re10_peg1015	ch56_peg290	re11_peg1410	re12_peg214	re13_peg2611	re14_peg3574	reb0269_peg2819	re9_peg1120
869	Core	8	Transcriptional regulator, TetR family	re10_peg1016	ch56_peg289	re11_peg1411	re12_peg215	re13_peg2612	re14_peg3573	reb0269_peg2818	re9_peg1121
870	Core	8	Acetyl-coenzyme A carboxyl transferase alpha chain (EC 6.4.1.2) / Acetyl-coenzyme A carboxyl transferase beta chain (EC 6.4.1.2)	re10_peg1017	ch56_peg288	re11_peg1412	re12_peg216	re13_peg2613	re14_peg3572	reb0269_peg2817	re9_peg1122
871	Core	8	possible ABC transporter, permease component	re10_peg1018	ch56_peg287	re11_peg1413	re12_peg217	re13_peg2614	re14_peg3571	reb0269_peg2816	re9_peg1123
872	Core	8	ABC transporter, ATP-binding protein	re10_peg1019	ch56_peg286	re11_peg1414	re12_peg218	re13_peg2615	re14_peg3570	reb0269_peg2815	re9_peg1124
873	Core	8	hypothetical protein	re10_peg1020	ch56_peg285	re11_peg1415	re12_peg219	re13_peg2616	re14_peg3569	reb0269_peg2814	re9_peg1125
874	Core	8	transcriptional regulator, HTH_3 family	re10_peg1021	ch56_peg284	re11_peg1416	re12_peg220	re13_peg2617	re14_peg3568	reb0269_peg2813	re9_peg1126
875	Core	8	hypothetical protein	re10_peg1022	ch56_peg283	re11_peg1417	re12_peg221	re13_peg2618	re14_peg3567	reb0269_peg2812	re9_peg1127
876	Core	8	Copper metallochaperone, bacterial analog of Cox17 protein	re10_peg1023	ch56_peg282	re11_peg1418	re12_peg222	re13_peg2619	re14_peg3566	reb0269_peg2811	re9_peg1128
877	Core	8	Putative Dyp-type peroxidase, associated with bacterial analog of Cox17 protein	re10_peg1024	ch56_peg281	re11_peg1419	re12_peg223	re13_peg2620	re14_peg3565	reb0269_peg2810	re9_peg1129
878	Core	8	putative ABC transporter ATP-binding protein	re10_peg1025	ch56_peg280	re11_peg1420	re12_peg224	re13_peg2621	re14_peg3564	reb0269_peg2809	re9_peg1130
879	Core	8	Transcriptional regulator, TetR family	re10_peg1026	ch56_peg279	re11_peg1421	re12_peg225	re13_peg2622	re14_peg3563	reb0269_peg2808	re9_peg1131
880	Core	8	FIG00823077: hypothetical protein	re10_peg1027	ch56_peg278	re11_peg1422	re12_peg226	re13_peg2623	re14_peg3562	reb0269_peg2807	re9_peg1132
881	Core	8	Enoyl-CoA hydratase (EC 4.2.1.17)	re10_peg1028	ch56_peg277	re11_peg1423	re12_peg227	re13_peg2624	re14_peg3561	reb0269_peg2806	re9_peg1133
882	Core	8	Probable oxidoreductase (EC 1.-.-.-)	re10_peg1029	ch56_peg276	re11_peg1424	re12_peg228	re13_peg2625	re14_peg3560	reb0269_peg2805	re9_peg1134
883	Core	8	Short chain oxidoreductase	re10_peg1030	ch56_peg275	re11_peg1425	re12_peg229	re13_peg2626	re14_peg3559	reb0269_peg2804	re9_peg1135
884	Core	8	Short chain oxidoreductase	re10_peg1031	ch56_peg274	re11_peg1426	re12_peg230	re13_peg2627	re14_peg3558	reb0269_peg2803	re9_peg1136
885	Core	8	3-ketosteroid-delta-1-dehydrogenase	re10_peg1032	ch56_peg273	re11_peg1427	re12_peg231	re13_peg2628	re14_peg3557	reb0269_peg2802	re9_peg1137
886	Core	8	hypothetical protein	re10_peg1033	ch56_peg272	re11_peg1428	re12_peg232	re13_peg2629	re14_peg3556	reb0269_peg2801	re9_peg1138
887	Core	8	oxidoreductase of aldo/keto reductase family, subgroup 1	re10_peg1034	ch56_peg271	re11_peg1429	re12_peg233	re13_peg2630	re14_peg3555	reb0269_peg2800	re9_peg1139
888	Core	8	Transcriptional regulator, PadR family	re10_peg1035	ch56_peg270	re11_peg1430	re12_peg234	re13_peg2631	re14_peg3554	reb0269_peg2799	re9_peg1140
889	Core	8	Multidrug resistance protein B	re10_peg1036	ch56_peg269	re11_peg1431	re12_peg235	re13_peg2632	re14_peg3553	reb0269_peg2798	re9_peg1141
890	Core	8	hypothetical protein	re10_peg1037	ch56_peg268	re11_peg1432	re12_peg236	re13_peg2633	re14_peg3647	reb0269_peg2797	re9_peg1142
891	Core	8	Transcriptional regulator, TetR family	re10_peg1038	ch56_peg267	re11_peg1433	re12_peg237	re13_peg2635	re14_peg3646	reb0269_peg2796	re9_peg1143
892	Core	8	6,7-dimethyl-8-ribityllumazine synthase (EC 2.5.1.78)	re10_peg1040	ch56_peg2063	re11_peg1435	re12_peg2822	re13_peg2637	re14_peg3644	reb0269_peg2794	re9_peg1145
893	Core	8	hypothetical protein	re10_peg1041	ch56_peg2062	re11_peg1436	re12_peg2821	re13_peg2638	re14_peg3643	reb0269_peg2793	re9_peg1146
894	Core	8	putative exported protein	re10_peg1042	ch56_peg2061	re11_peg1437	re12_peg2820	re13_peg2639	re14_peg3642	reb0269_peg2792	re9_peg1147
895	Core	8	putative oxidoreductase	re10_peg1043	ch56_peg2060	re11_peg1438	re12_peg2819	re13_peg2640	re14_peg3641	reb0269_peg2791	re9_peg1148
896	Core	8	Enoyl-CoA hydratase (EC 4.2.1.17)	re10_peg1044	ch56_peg2059	re11_peg1439	re12_peg2818	re13_peg2641	re14_peg3640	reb0269_peg2790	re9_peg1149
897	Core	8	Outer membrane protein romA	re10_peg1045	ch56_peg2382	re11_peg1440	re12_peg2817	re13_peg2642	re14_peg3639	reb0269_peg2789	re9_peg1150
898	Core	8	Beta-glucosidase (EC 3.2.1.21)	re10_peg1046	ch56_peg2383	re11_peg1441	re12_peg2816	re13_peg2643	re14_peg3638	reb0269_peg2788	re9_peg1151
899	Core	8	cation-transporting ATPase, E1-E2 family	re10_peg1047	ch56_peg1971	re11_peg1442	re12_peg2815	re13_peg2644	re14_peg3637	reb0269_peg2787	re9_peg1152
900	Core	8	Transcriptional regulator, TetR family	re10_peg1048	ch56_peg1969	re11_peg1443	re12_peg2814	re13_peg2645	re14_peg3636	reb0269_peg2786	re9_peg1153
901	Core	8	hypothetical protein	re10_peg1049	ch56_peg1968	re11_peg1444	re12_peg2813	re13_peg2646	re14_peg3635	reb0269_peg2785	re9_peg1154
902	Core	8	FIG00994864: hypothetical protein	re10_peg1050	ch56_peg1967	re11_peg1445	re12_peg2812	re13_peg2647	re14_peg3634	reb0269_peg2784	re9_peg1155
903	Core	8	Na+/H+ antiporter	re10_peg1051	ch56_peg1966	re11_peg1446	re12_peg2811	re13_peg2648	re14_peg3633	reb0269_peg2783	re9_peg1156
904	Core	8	FIG01000211: hypothetical protein	re10_peg1052	ch56_peg1965	re11_peg1447	re12_peg2810	re13_peg2649	re14_peg3632	reb0269_peg2782	re9_peg1157
905	Core	8	Autolysis histidine kinase LytS	re10_peg1053	ch56_peg1964	re11_peg1448	re12_peg2809	re13_peg2650	re14_peg3631	reb0269_peg2781	re9_peg1158
906	Core	8	alginate biosynthesis regulatory protein AlgR (lytT)	re10_peg1054	ch56_peg1963	re11_peg1449	re12_peg2808	re13_peg2651	re14_peg3630	reb0269_peg2780	re9_peg1159
907	Core	8	FIG00994049: hypothetical protein	re10_peg1055	ch56_peg1962	re11_peg1450	re12_peg2807	re13_peg2652	re14_peg3629	reb0269_peg2779	re9_peg1160
908	Core	8	sodium:solute symporter, SSF	re10_peg1056	ch56_peg1961	re11_peg1451	re12_peg2806	re13_peg2653	re14_peg3628	reb0269_peg2778	re9_peg1161
909	Core	8	putative oxygenase	re10_peg1057	ch56_peg1960	re11_peg1452	re12_peg2805	re13_peg2654	re14_peg3627	reb0269_peg2777	re9_peg1162
910	Core	8	N-acyl-D-aspartate/D-glutamate deacylase	re10_peg1058	ch56_peg1959	re11_peg1453	re12_peg2804	re13_peg2655	re14_peg3626	reb0269_peg2776	re9_peg1163
911	Core	8	protein of unknown function DUF485	re10_peg1060	ch56_peg1957	re11_peg1454	re12_peg2802	re13_peg2656	re14_peg3625	reb0269_peg2775	re9_peg1164
912	Core	8	sodium:solute symporter protein	re10_peg1061	ch56_peg1956	re11_peg1455	re12_peg2801	re13_peg2657	re14_peg3624	reb0269_peg2774	re9_peg1165
913	Core	8	FIG00995852: hypothetical protein	re10_peg1062	ch56_peg1955	re11_peg1456	re12_peg2800	re13_peg2658	re14_peg3623	reb0269_peg2773	re9_peg1166
914	Core	8	Succinyl-CoA:3-ketoacid-coenzyme A transferase subunit B (EC 2.8.3.5)	re10_peg1064	ch56_peg1953	re11_peg1458	re12_peg1166	re13_peg2660	re14_peg3621	reb0269_peg2771	re9_peg1168
915	Core	8	Succinyl-CoA:3-ketoacid-coenzyme A transferase subunit A (EC 2.8.3.5)	re10_peg1065	ch56_peg1952	re11_peg1459	re12_peg1165	re13_peg2661	re14_peg3620	reb0269_peg2770	re9_peg1169
916	Core	8	Transporter, MFS superfamily	re10_peg1066	ch56_peg1951	re11_peg1460	re12_peg1164	re13_peg2662	re14_peg3619	reb0269_peg2769	re9_peg1170
917	Core	8	hypothetical protein	re10_peg1067	ch56_peg1950	re11_peg1461	re12_peg1163	re13_peg2663	re14_peg3618	reb0269_peg2768	re9_peg1171
918	Core	8	Transcriptional regulator, AraC family	re10_peg1068	ch56_peg1949	re11_peg1462	re12_peg1162	re13_peg2664	re14_peg3617	reb0269_peg2767	re9_peg1172
919	Core	8	Quinone oxidoreductase (EC 1.6.5.5)	re10_peg1069	ch56_peg2255	re11_peg1463	re12_peg1161	re13_peg2665	re14_peg3616	reb0269_peg2766	re9_peg1173
920	Core	8	Probable taurine catabolism dioxygenase	re10_peg1070	ch56_peg2254	re11_peg1464	re12_peg1160	re13_peg2666	re14_peg3615	reb0269_peg2765	re9_peg1174
921	Core	8	Transposase	re10_peg1071	ch56_peg2253	re11_peg1465	re12_peg1159	re13_peg2667	re14_peg3614	reb0269_peg2764	re9_peg1175
922	Core	8	FIG00998616: hypothetical protein	re10_peg1072	ch56_peg2252	re11_peg1466	re12_peg1158	re13_peg2668	re14_peg3613	reb0269_peg2763	re9_peg1176
923	Core	8	Long-chain-fatty-acid--CoA ligase (EC 6.2.1.3)	re10_peg1073	ch56_peg549	re11_peg1467	re12_peg1157	re13_peg2669	re14_peg3612	reb0269_peg2762	re9_peg1177
924	Core	8	endoglycoceramidase( EC:3.2.1.123 )	re10_peg1074	ch56_peg550	re11_peg1468	re12_peg1156	re13_peg2670	re14_peg3611	reb0269_peg2761	re9_peg1178
925	Core	8	Transcriptional regulator, TetR family	re10_peg1075	ch56_peg551	re11_peg1469	re12_peg1155	re13_peg2671	re14_peg3610	reb0269_peg2760	re9_peg1179
926	Core	8	Butyryl-CoA dehydrogenase (EC 1.3.99.2)	re10_peg1076	ch56_peg552	re11_peg1470	re12_peg1154	re13_peg2672	re14_peg3609	reb0269_peg2759	re9_peg1180
927	Core	8	ABC amino acid transporter, periplasmic binding protein	re10_peg1077	ch56_peg553	re11_peg1471	re12_peg1153	re13_peg2673	re14_peg3608	reb0269_peg2758	re9_peg1181
928	Core	8	ATP-dependent DNA ligase (EC 6.5.1.1) clustered with Ku protein, LigD	re10_peg1078	ch56_peg554	re11_peg1472	re12_peg1152	re13_peg2674	re14_peg3607	reb0269_peg2757	re9_peg1182
929	Core	8	HspR, transcriptional repressor of DnaK operon	re10_peg1079	ch56_peg555	re11_peg1473	re12_peg1151	re13_peg2675	re14_peg3606	reb0269_peg2756	re9_peg1183
930	Core	8	hypothetical protein	re10_peg1080	ch56_peg556	re11_peg1474	re12_peg1150	re13_peg2676	re14_peg3605	reb0269_peg2755	re9_peg1184
931	Core	8	FIG00997436: hypothetical protein	re10_peg1081	ch56_peg557	re11_peg1475	re12_peg1149	re13_peg2677	re14_peg3604	reb0269_peg2754	re9_peg1185
932	Core	8	hypothetical protein	re10_peg1082	ch56_peg558	re11_peg1476	re12_peg1148	re13_peg2678	re14_peg3603	reb0269_peg2753	re9_peg1186
933	Core	8	hypothetical protein	re10_peg1083	ch56_peg559	re11_peg1477	re12_peg1147	re13_peg2679	re14_peg3602	reb0269_peg2752	re9_peg1187
934	Core	8	putative peptidase	re10_peg1084	ch56_peg562	re11_peg1480	re12_peg1144	re13_peg2682	re14_peg3601	reb0269_peg2751	re9_peg1190
935	Core	8	hypothetical protein	re10_peg1085	ch56_peg563	re11_peg1481	re12_peg1143	re13_peg2683	re14_peg3600	reb0269_peg2750	re9_peg1191
936	Core	8	Encapsulating protein for a DyP-type peroxidase or ferritin-like protein oligomers	re10_peg1086	ch56_peg564	re11_peg1482	re12_peg1142	re13_peg2684	re14_peg3599	reb0269_peg2749	re9_peg1192
937	Core	8	Predicted dye-decolorizing peroxidase (DyP), encapsulated subgroup	re10_peg1087	ch56_peg565	re11_peg1483	re12_peg1141	re13_peg2685	re14_peg3598	reb0269_peg2748	re9_peg1193
938	Core	8	Flavohemoprotein (Hemoglobin-like protein) (Flavohemoglobin) (Nitric oxide dioxygenase) (EC 1.14.12.17)	re10_peg1088	ch56_peg566	re11_peg1484	re12_peg1140	re13_peg2686	re14_peg3597	reb0269_peg2747	re9_peg1194
939	Core	8	Nitrite-sensitive transcriptional repressor NsrR	re10_peg1089	ch56_peg567	re11_peg1485	re12_peg1139	re13_peg2687	re14_peg3596	reb0269_peg2746	re9_peg1195
940	Core	8	Universal stress protein family	re10_peg1090	ch56_peg568	re11_peg1486	re12_peg1138	re13_peg2688	re14_peg3595	reb0269_peg2745	re9_peg1196
941	Core	8	Universal stress protein family	re10_peg1092	ch56_peg570	re11_peg1488	re12_peg1136	re13_peg2690	re14_peg3593	reb0269_peg2744	re9_peg1198
942	Core	8	FIG00996648: hypothetical protein	re10_peg1093	ch56_peg571	re11_peg1489	re12_peg1135	re13_peg2691	re14_peg3592	reb0269_peg2743	re9_peg1199
943	Core	8	hypothetical protein	re10_peg1094	ch56_peg572	re11_peg1490	re12_peg1134	re13_peg2693	re14_peg3811	reb0269_peg2742	re9_peg1200
944	Core	8	hypothetical protein	re10_peg1095	ch56_peg2693	re11_peg1491	re12_peg1133	re13_peg2694	re14_peg3810	reb0269_peg2741	re9_peg1201
945	Core	8	Rod shape-determining protein MreB	re10_peg1096	ch56_peg2692	re11_peg1492	re12_peg1132	re13_peg2695	re14_peg3809	reb0269_peg2740	re9_peg1202
946	Core	8	Chaperone protein HtpG	re10_peg1097	ch56_peg4301	re11_peg1493	re12_peg1131	re13_peg2696	re14_peg3808	reb0269_peg2739	re9_peg1203
947	Core	8	protein kinase/ transcriptional regulator, LuxR family( EC:2.7.11.1 )	re10_peg1098	ch56_peg4302	re11_peg1494	re12_peg1130	re13_peg2697	re14_peg3807	reb0269_peg2738	re9_peg1204
948	Core	8	FIG01000143: hypothetical protein	re10_peg1099	ch56_peg4303	re11_peg1495	re12_peg1129	re13_peg2698	re14_peg3806	reb0269_peg2737	re9_peg1205
949	Core	8	hypothetical protein	re10_peg1100	ch56_peg4304	re11_peg1496	re12_peg1128	re13_peg2699	re14_peg3805	reb0269_peg2736	re9_peg1206
950	Core	8	putative two-component system response transcriptional regulator	re10_peg1101	ch56_peg4305	re11_peg1497	re12_peg1127	re13_peg2700	re14_peg3804	reb0269_peg2735	re9_peg1207
951	Core	8	sensor kinase, two-component system	re10_peg1102	ch56_peg4306	re11_peg1498	re12_peg1126	re13_peg2701	re14_peg3803	reb0269_peg2734	re9_peg1208
952	Core	8	probable transcriptional regulator, TetR family	re10_peg1104	ch56_peg4308	re11_peg1500	re12_peg1125	re13_peg2703	re14_peg3801	reb0269_peg2732	re9_peg1209
953	Core	8	FIG00995614: hypothetical protein	re10_peg1105	ch56_peg4309	re11_peg1501	re12_peg1124	re13_peg2704	re14_peg3800	reb0269_peg2731	re9_peg1210
954	Core	8	Dihydrofolate reductase (EC 1.5.1.3)	re10_peg1106	ch56_peg4310	re11_peg1502	re12_peg1123	re13_peg2705	re14_peg3799	reb0269_peg2730	re9_peg1211
955	Core	8	Thymidylate synthase (EC 2.1.1.45)	re10_peg1107	ch56_peg4311	re11_peg1503	re12_peg1122	re13_peg2706	re14_peg3798	reb0269_peg2729	re9_peg1212
956	Core	8	Precorrin-6A synthase (EC 2.1.1.152)	re10_peg1108	ch56_peg4312	re11_peg1504	re12_peg1121	re13_peg2707	re14_peg3797	reb0269_peg2728	re9_peg1213
957	Core	8	Formamidopyrimidine-DNA glycosylase (EC 3.2.2.23)	re10_peg1109	ch56_peg4313	re11_peg1505	re12_peg1120	re13_peg2708	re14_peg3796	reb0269_peg2727	re9_peg1214
958	Core	8	possible glycosyl transferase	re10_peg1110	ch56_peg4314	re11_peg1506	re12_peg1119	re13_peg2709	re14_peg3795	reb0269_peg2726	re9_peg1215
959	Core	8	Probable carboxylesterase LipT (EC 3.1.1.-)	re10_peg1111	ch56_peg4315	re11_peg1507	re12_peg1118	re13_peg2710	re14_peg3794	reb0269_peg2725	re9_peg1216
960	Core	8	Probable carboxylesterase LipT (EC 3.1.1.-)	re10_peg1112	ch56_peg4316	re11_peg1508	re12_peg1117	re13_peg2711	re14_peg3793	reb0269_peg2724	re9_peg1217
961	Core	8	hypothetical protein	re10_peg1113	ch56_peg4317	re11_peg1509	re12_peg1116	re13_peg2712	re14_peg3792	reb0269_peg2723	re9_peg1218
962	Core	8	hypothetical protein	re10_peg1114	ch56_peg4318	re11_peg1511	re12_peg1115	re13_peg2713	re14_peg3790	reb0269_peg2721	re9_peg1220
963	Core	8	Long-chain-fatty-acid--CoA ligase (EC 6.2.1.3)	re10_peg1115	ch56_peg4319	re11_peg1512	re12_peg1114	re13_peg2714	re14_peg3789	reb0269_peg2720	re9_peg1221
964	Core	8	hypothetical protein	re10_peg1116	ch56_peg4320	re11_peg1513	re12_peg1113	re13_peg2715	re14_peg3788	reb0269_peg2719	re9_peg1222
965	Core	8	hypothetical protein	re10_peg1117	ch56_peg4321	re11_peg1514	re12_peg1112	re13_peg2716	re14_peg3787	reb0269_peg2718	re9_peg1223
966	Core	8	hypothetical protein	re10_peg1118	ch56_peg4322	re11_peg1515	re12_peg1111	re13_peg2717	re14_peg3786	reb0269_peg2717	re9_peg1224
967	Core	8	possible methyltransferase	re10_peg1119	ch56_peg4323	re11_peg1516	re12_peg1110	re13_peg2718	re14_peg3785	reb0269_peg2716	re9_peg1225
968	Core	8	PF00070 family, FAD-dependent NAD(P)-disulphide oxidoreductase	re10_peg1120	ch56_peg4324	re11_peg1517	re12_peg1106	re13_peg2719	re14_peg3784	reb0269_peg2715	re9_peg1228
969	Core	8	probable ABC drug resistance transporter, permease component	re10_peg1121	ch56_peg4325	re11_peg1518	re12_peg1105	re13_peg2720	re14_peg3783	reb0269_peg2714	re9_peg1229
970	Core	8	putative ABC transporter ATP-binding protein	re10_peg1122	ch56_peg4326	re11_peg1519	re12_peg1104	re13_peg2721	re14_peg3782	reb0269_peg2713	re9_peg1230
971	Core	8	FIG01000055: hypothetical protein	re10_peg1123	ch56_peg4327	re11_peg1520	re12_peg1103	re13_peg2722	re14_peg3781	reb0269_peg2712	re9_peg1231
972	Core	8	FIG00995257: hypothetical protein	re10_peg1124	ch56_peg4328	re11_peg1521	re12_peg1102	re13_peg2723	re14_peg3780	reb0269_peg2711	re9_peg1232
973	Core	8	hypothetical protein	re10_peg1125	ch56_peg4329	re11_peg1522	re12_peg1101	re13_peg2724	re14_peg3779	reb0269_peg2710	re9_peg1233
974	Core	8	Enoyl-CoA hydratase (EC 4.2.1.17)	re10_peg1126	ch56_peg1691	re11_peg1523	re12_peg1100	re13_peg2725	re14_peg3778	reb0269_peg2709	re9_peg1234
975	Core	8	possible membrane-associated lipoprotein	re10_peg1127	ch56_peg1692	re11_peg1524	re12_peg1099	re13_peg2726	re14_peg3777	reb0269_peg2708	re9_peg1235
976	Core	8	Glucose-6-phosphate isomerase (EC 5.3.1.9)	re10_peg1128	ch56_peg1693	re11_peg1525	re12_peg1098	re13_peg2727	re14_peg3776	reb0269_peg2707	re9_peg1236
977	Core	8	Succinate-semialdehyde dehydrogenase [NADP+] (EC 1.2.1.16)	re10_peg1130	ch56_peg1695	re11_peg1527	re12_peg1096	re13_peg2729	re14_peg3775	reb0269_peg2705	re9_peg1238
978	Core	8	Chorismate mutase I (EC 5.4.99.5)	re10_peg1131	ch56_peg1696	re11_peg1528	re12_peg1095	re13_peg2730	re14_peg3774	reb0269_peg2704	re9_peg1239
979	Core	8	ATP-dependent DNA helicase UvrD/PcrA	re10_peg1132	ch56_peg1697	re11_peg1529	re12_peg1094	re13_peg2731	re14_peg3773	reb0269_peg2703	re9_peg1240
980	Core	8	Succinyl-CoA ligase [ADP-forming] beta chain (EC 6.2.1.5)	re10_peg1134	ch56_peg4163	re11_peg1531	re12_peg1092	re13_peg2733	re14_peg3770	reb0269_peg2701	re9_peg1242
981	Core	8	Succinyl-CoA ligase [ADP-forming] alpha chain (EC 6.2.1.5)	re10_peg1135	ch56_peg4164	re11_peg1532	re12_peg1091	re13_peg2734	re14_peg3769	reb0269_peg2700	re9_peg1243
982	Core	8	FIG000605: protein co-occurring with transport systems (COG1739)	re10_peg1136	ch56_peg4165	re11_peg1533	re12_peg1090	re13_peg2735	re14_peg3768	reb0269_peg2699	re9_peg1244
983	Core	8	FIG00996748: hypothetical protein	re10_peg1137	ch56_peg4166	re11_peg1534	re12_peg1089	re13_peg2736	re14_peg3767	reb0269_peg2698	re9_peg1245
984	Core	8	antigen 34 kDa	re10_peg1138	ch56_peg4167	re11_peg1535	re12_peg1088	re13_peg2737	re14_peg3766	reb0269_peg2697	re9_peg1246
985	Core	8	FIG00945484: hypothetical protein	re10_peg1139	ch56_peg4168	re11_peg1536	re12_peg1087	re13_peg2738	re14_peg3765	reb0269_peg2696	re9_peg1247
986	Core	8	Phosphoribosylglycinamide formyltransferase (EC 2.1.2.2)	re10_peg1140	ch56_peg4169	re11_peg1537	re12_peg1086	re13_peg2739	re14_peg3764	reb0269_peg2695	re9_peg1248
987	Core	8	IMP cyclohydrolase (EC 3.5.4.10) / Phosphoribosylaminoimidazolecarboxamide formyltransferase (EC 2.1.2.3)	re10_peg1141	ch56_peg4170	re11_peg1538	re12_peg1085	re13_peg2740	re14_peg3763	reb0269_peg2694	re9_peg1249
988	Core	8	hypothetical protein	re10_peg1142	ch56_peg4171	re11_peg1539	re12_peg1084	re13_peg2741	re14_peg3762	reb0269_peg2693	re9_peg1250
989	Core	8	FIG00994998: hypothetical protein	re10_peg1143	ch56_peg4172	re11_peg1540	re12_peg1083	re13_peg2742	re14_peg3761	reb0269_peg2692	re9_peg1251
990	Core	8	Magnesium chelatase, subunit ChlI (EC 6.6.1.1)	re10_peg1144	ch56_peg4173	re11_peg1541	re12_peg1082	re13_peg2743	re14_peg3760	reb0269_peg2691	re9_peg1252
991	Core	8	FIG019045: long form Mg-chelase associated protein with vWA domain	re10_peg1145	ch56_peg4174	re11_peg1542	re12_peg1081	re13_peg2744	re14_peg3759	reb0269_peg2690	re9_peg1253
992	Core	8	Lactoylglutathione lyase and related lyases	re10_peg1146	ch56_peg4175	re11_peg1544	re12_peg1080	re13_peg2745	re14_peg3758	reb0269_peg2689	re9_peg1254
993	Core	8	Transcriptional regulator, ArsR family	re10_peg1147	ch56_peg4176	re11_peg1545	re12_peg1079	re13_peg2746	re14_peg3757	reb0269_peg2688	re9_peg1255
994	Core	8	Aspartyl-tRNA(Asn) amidotransferase subunit A (EC 6.3.5.6) @ Glutamyl-tRNA(Gln) amidotransferase subunit A (EC 6.3.5.7)	re10_peg1148	ch56_peg4177	re11_peg1546	re12_peg1078	re13_peg2747	re14_peg3756	reb0269_peg2687	re9_peg1256
995	Core	8	DNA-binding response regulator, LuxR family	re10_peg1149	ch56_peg4178	re11_peg1547	re12_peg1077	re13_peg2748	re14_peg3755	reb0269_peg2686	re9_peg1257
996	Core	8	Auxin Efflux Carrier	re10_peg1150	ch56_peg4179	re11_peg1548	re12_peg1076	re13_peg2749	re14_peg3754	reb0269_peg2685	re9_peg1258
997	Core	8	HspR, transcriptional repressor of DnaK operon	re10_peg1151	ch56_peg4180	re11_peg1549	re12_peg1075	re13_peg2750	re14_peg3753	reb0269_peg2684	re9_peg1259
998	Core	8	hypothetical protein	re10_peg1152	ch56_peg4181	re11_peg1550	re12_peg1074	re13_peg2751	re14_peg3752	reb0269_peg2683	re9_peg1260
999	Core	8	ABC transporter	re10_peg1154	ch56_peg1874	re11_peg1552	re12_peg1073	re13_peg2753	re14_peg3751	reb0269_peg2682	re9_peg1261
1000	Core	8	transport system permease protein	re10_peg1155	ch56_peg1873	re11_peg1553	re12_peg1072	re13_peg2754	re14_peg3750	reb0269_peg2681	re9_peg1262
1001	Core	8	periplasmic binding protein	re10_peg1156	ch56_peg1872	re11_peg1554	re12_peg1071	re13_peg2755	re14_peg3749	reb0269_peg2680	re9_peg1263
1002	Core	8	SSU ribosomal protein S18p	re10_peg1157	ch56_peg4601	re11_peg1555	re12_peg1070	re13_peg2756	re14_peg3748	reb0269_peg2679	re9_peg1264
1003	Core	8	SSU ribosomal protein S14p (S29e)	re10_peg1158	ch56_peg4602	re11_peg1556	re12_peg1069	re13_peg2757	re14_peg3747	reb0269_peg2678	re9_peg1265
1004	Core	8	LSU ribosomal protein L33p @ LSU ribosomal protein L33p, zinc-independent	re10_peg1159	ch56_peg4603	re11_peg1557	re12_peg1068	re13_peg2758	re14_peg3746	reb0269_peg2677	re9_peg1266
1005	Core	8	LSU ribosomal protein L28p	re10_peg1160	ch56_peg4604	re11_peg1558	re12_peg1067	re13_peg2759	re14_peg3745	reb0269_peg2676	re9_peg1267
1006	Core	8	Putative metal chaperone, involved in Zn homeostasis, GTPase of COG0523 family	re10_peg1161	ch56_peg4605	re11_peg1559	re12_peg1066	re13_peg2760	re14_peg3744	reb0269_peg2675	re9_peg1268
1007	Core	8	50S ribosomal protein L31 type B	re10_peg1162	ch56_peg4606	re11_peg1560	re12_peg1065	re13_peg2761	re14_peg3743	reb0269_peg2674	re9_peg1269
1008	Core	8	LSU ribosomal protein L32p	re10_peg1163	ch56_peg4607	re11_peg1561	re12_peg1064	re13_peg2762	re14_peg3742	reb0269_peg2673	re9_peg1270
1009	Core	8	FIG00996993: hypothetical protein	re10_peg1164	ch56_peg4608	re11_peg1562	re12_peg1063	re13_peg2763	re14_peg3741	reb0269_peg2672	re9_peg1271
1010	Core	8	Two-component response regulator	re10_peg1165	ch56_peg4609	re11_peg1563	re12_peg1062	re13_peg2764	re14_peg3740	reb0269_peg2671	re9_peg1272
1011	Core	8	Osmosensitive K+ channel histidine kinase KdpD (EC 2.7.3.-)	re10_peg1166	ch56_peg4610	re11_peg1564	re12_peg1061	re13_peg2765	re14_peg3739	reb0269_peg2670	re9_peg1273
1012	Core	8	Heat shock protein HtrA	re10_peg1167	ch56_peg4611	re11_peg1565	re12_peg1060	re13_peg2766	re14_peg3738	reb0269_peg2669	re9_peg1274
1013	Core	8	Molybdenum cofactor biosynthesis protein MoaB	re10_peg1168	ch56_peg4612	re11_peg1566	re12_peg1059	re13_peg2767	re14_peg3737	reb0269_peg2668	re9_peg1275
1014	Core	8	hypothetical protein	re10_peg1169	ch56_peg4613	re11_peg1567	re12_peg1058	re13_peg2768	re14_peg3736	reb0269_peg2667	re9_peg1276
1015	Core	8	Large-conductance mechanosensitive channel	re10_peg1170	ch56_peg4614	re11_peg1568	re12_peg1057	re13_peg2769	re14_peg3735	reb0269_peg2666	re9_peg1277
1016	Core	8	Heat shock protein 22.5 (Hsp22.5)	re10_peg1171	ch56_peg4615	re11_peg1569	re12_peg1056	re13_peg2770	re14_peg3734	reb0269_peg2665	re9_peg1278
1017	Core	8	Type I antifreeze protein	re10_peg1173	ch56_peg4616	re11_peg1570	re12_peg1054	re13_peg2772	re14_peg3732	reb0269_peg2664	re9_peg1280
1018	Core	8	5-formyltetrahydrofolate cyclo-ligase (EC 6.3.3.2)	re10_peg1174	ch56_peg4617	re11_peg1571	re12_peg1053	re13_peg2773	re14_peg3731	reb0269_peg2663	re9_peg1281
1019	Core	8	UTP--glucose-1-phosphate uridylyltransferase (EC 2.7.7.9)	re10_peg1175	ch56_peg4618	re11_peg1572	re12_peg1052	re13_peg2774	re14_peg3730	reb0269_peg2662	re9_peg1282
1020	Core	8	Molybdopterin biosynthesis protein MoeA	re10_peg1176	ch56_peg4619	re11_peg1573	re12_peg1051	re13_peg2775	re14_peg3729	reb0269_peg2661	re9_peg1283
1021	Core	8	Ribosomal-protein-S5p-alanine acetyltransferase	re10_peg1177	ch56_peg4620	re11_peg1574	re12_peg1050	re13_peg2776	re14_peg3728	reb0269_peg2660	re9_peg1284
1022	Core	8	possible porin protein MspA	re10_peg1178	ch56_peg4621	re11_peg1575	re12_peg1049	re13_peg2777	re14_peg3727	reb0269_peg2659	re9_peg1285
1023	Core	8	PROBABLE CONSERVED TRANSMEMBRANE PROTEIN	re10_peg1179	ch56_peg4622	re11_peg1576	re12_peg1048	re13_peg2778	re14_peg3726	reb0269_peg2658	re9_peg1286
1024	Core	8	FIG00996136: hypothetical protein	re10_peg1180	ch56_peg4623	re11_peg1577	re12_peg1047	re13_peg2779	re14_peg3725	reb0269_peg2657	re9_peg1287
1025	Core	8	hypothetical protein	re10_peg1181	ch56_peg4624	re11_peg1578	re12_peg1046	re13_peg2780	re14_peg3724	reb0269_peg2656	re9_peg1288
1026	Core	8	Short chain dehydrogenase	re10_peg1182	ch56_peg4625	re11_peg1579	re12_peg1045	re13_peg2781	re14_peg3723	reb0269_peg2655	re9_peg1289
1027	Core	8	ABC transport system ATP-binding protein	re10_peg1183	ch56_peg4626	re11_peg1580	re12_peg1044	re13_peg2782	re14_peg3722	reb0269_peg2654	re9_peg1290
1028	Core	8	putative ABC transport system transmembrane protein	re10_peg1184	ch56_peg4627	re11_peg1581	re12_peg1043	re13_peg2783	re14_peg3721	reb0269_peg2653	re9_peg1291
1029	Core	8	putative two component system histidine kinase	re10_peg1185	ch56_peg4628	re11_peg1582	re12_peg1042	re13_peg2784	re14_peg3720	reb0269_peg2652	re9_peg1292
1030	Core	8	Hemoglobin-dependent two component system response regulator HrrA	re10_peg1186	ch56_peg4629	re11_peg1583	re12_peg1041	re13_peg2785	re14_peg3719	reb0269_peg2651	re9_peg1293
1031	Core	8	FIG00998912: hypothetical protein	re10_peg1187	ch56_peg4630	re11_peg1584	re12_peg1040	re13_peg2786	re14_peg3718	reb0269_peg2650	re9_peg1294
1032	Core	8	Redox-sensitive transcriptional activator SoxR	re10_peg1188	ch56_peg4631	re11_peg1585	re12_peg1039	re13_peg2787	re14_peg3717	reb0269_peg2649	re9_peg1295
1033	Core	8	Arsenate reductase (EC 1.20.4.1)	re10_peg1190	ch56_peg4633	re11_peg1587	re12_peg5054	re13_peg2789	re14_peg3715	reb0269_peg2647	re9_peg1297
1034	Core	8	FIG00994388: hypothetical protein	re10_peg1191	ch56_peg4634	re11_peg1588	re12_peg5053	re13_peg2790	re14_peg3714	reb0269_peg2646	re9_peg1298
1035	Core	8	putative transcriptional regulator	re10_peg1192	ch56_peg4635	re11_peg1589	re12_peg5052	re13_peg2791	re14_peg3713	reb0269_peg2645	re9_peg1299
1036	Core	8	High-affinity choline uptake protein BetT	re10_peg1194	ch56_peg4637	re11_peg1591	re12_peg5064	re13_peg2793	re14_peg3711	reb0269_peg2643	re9_peg1301
1037	Core	8	hypothetical protein	re10_peg1195	ch56_peg4638	re11_peg1592	re12_peg5065	re13_peg2794	re14_peg3710	reb0269_peg2642	re9_peg1302
1038	Core	8	CONSERVED MEMBRANE PROTEIN	re10_peg1196	ch56_peg4639	re11_peg1593	re12_peg5044	re13_peg2795	re14_peg3709	reb0269_peg2641	re9_peg1303
1039	Core	8	rRNA small subunit methyltransferase I	re10_peg1197	ch56_peg4640	re11_peg1594	re12_peg5078	re13_peg2796	re14_peg3708	reb0269_peg2640	re9_peg1304
1040	Core	8	hypothetical protein	re10_peg1199	ch56_peg4642	re11_peg4871	re12_peg4619	re13_peg2799	re14_peg3706	reb0269_peg2638	re9_peg1307
1041	Core	8	FIG00998822: hypothetical protein	re10_peg1200	ch56_peg4643	re11_peg4872	re12_peg4620	re13_peg2800	re14_peg3705	reb0269_peg2637	re9_peg1308
1042	Core	8	Methionyl-tRNA synthetase (EC 6.1.1.10)	re10_peg1201	ch56_peg4644	re11_peg4873	re12_peg4621	re13_peg2801	re14_peg3704	reb0269_peg2636	re9_peg1309
1043	Core	8	Putative deoxyribonuclease YcfH	re10_peg1202	ch56_peg4645	re11_peg4874	re12_peg4622	re13_peg2802	re14_peg3703	reb0269_peg2635	re9_peg1310
1044	Core	8	hypothetical protein	re10_peg1203	ch56_peg4646	re11_peg4875	re12_peg4623	re13_peg2803	re14_peg3702	reb0269_peg2634	re9_peg1311
1045	Core	8	Cell wall-binding protein	re10_peg1205	ch56_peg4647	re11_peg4876	re12_peg4625	re13_peg2805	re14_peg3700	reb0269_peg2632	re9_peg1313
1046	Core	8	Cell wall-binding protein	re10_peg1206	ch56_peg4648	re11_peg4877	re12_peg4626	re13_peg2806	re14_peg3699	reb0269_peg2631	re9_peg1314
1047	Core	8	Dimethyladenosine transferase (EC 2.1.1.-)	re10_peg1207	ch56_peg4649	re11_peg4878	re12_peg4627	re13_peg2807	re14_peg3698	reb0269_peg2630	re9_peg1315
1048	Core	8	LppU protein	re10_peg1208	ch56_peg4650	re11_peg4879	re12_peg4628	re13_peg2808	re14_peg3697	reb0269_peg2629	re9_peg1316
1049	Core	8	hypothetical protein	re10_peg1209	ch56_peg4651	re11_peg4880	re12_peg4629	re13_peg2809	re14_peg3696	reb0269_peg2628	re9_peg1317
1050	Core	8	Dipeptide-binding ABC transporter, periplasmic substrate-binding component (TC 3.A.1.5.2)	re10_peg1210	ch56_peg2232	re11_peg4881	re12_peg4630	re13_peg2810	re14_peg3695	reb0269_peg2627	re9_peg1318
1051	Core	8	Putative secreted protein	re10_peg1212	ch56_peg833	re11_peg4883	re12_peg4632	re13_peg2812	re14_peg3693	reb0269_peg2625	re9_peg1320
1052	Core	8	Copper chaperone	re10_peg1213	ch56_peg832	re11_peg4884	re12_peg4633	re13_peg2813	re14_peg3692	reb0269_peg2624	re9_peg1321
1053	Core	8	Cold shock protein CspA	re10_peg1214	ch56_peg831	re11_peg4885	re12_peg4634	re13_peg2814	re14_peg3691	reb0269_peg2623	re9_peg1322
1054	Core	8	hypothetical protein	re10_peg1215	ch56_peg830	re11_peg3379	re12_peg4846	re13_peg2815	re14_peg3690	reb0269_peg2622	re9_peg1323
1055	Core	8	Transcriptional regulator, DeoR family	re10_peg1216	ch56_peg829	re11_peg3380	re12_peg4845	re13_peg2816	re14_peg3689	reb0269_peg2621	re9_peg1324
1056	Core	8	ABC-type multidrug transport system, ATPase component	re10_peg1217	ch56_peg828	re11_peg3381	re12_peg4844	re13_peg2817	re14_peg3688	reb0269_peg2620	re9_peg1325
1057	Core	8	FIG00997967: hypothetical protein	re10_peg1218	ch56_peg827	re11_peg3382	re12_peg4843	re13_peg2818	re14_peg3687	reb0269_peg2619	re9_peg1326
1058	Core	8	4-diphosphocytidyl-2-C-methyl-D-erythritol kinase (EC 2.7.1.148)	re10_peg1219	ch56_peg826	re11_peg3383	re12_peg4841	re13_peg2819	re14_peg3686	reb0269_peg2618	re9_peg1327
1059	Core	8	ABC transporter, ATP-binding protein	re10_peg1220	ch56_peg825	re11_peg3384	re12_peg4840	re13_peg2820	re14_peg3685	reb0269_peg2617	re9_peg1328
1060	Core	8	Bile acid 7-alpha dehydratase BaiE (EC 4.2.1.106)	re10_peg1221	ch56_peg824	re11_peg3385	re12_peg4839	re13_peg2821	re14_peg3684	reb0269_peg2616	re9_peg1329
1061	Core	8	Glyoxalase family protein	re10_peg1222	ch56_peg823	re11_peg3386	re12_peg4838	re13_peg2822	re14_peg3683	reb0269_peg2615	re9_peg1330
1062	Core	8	Pyridoxamine 5-phosphate oxidase (EC 1.4.3.5)	re10_peg1223	ch56_peg822	re11_peg3387	re12_peg4837	re13_peg2823	re14_peg3682	reb0269_peg2614	re9_peg1331
1063	Core	8	Enoyl-CoA hydratase [branched-chain amino acid degradation] (EC 4.2.1.17)	re10_peg1224	ch56_peg821	re11_peg3388	re12_peg4836	re13_peg2824	re14_peg3681	reb0269_peg2613	re9_peg1332
1064	Core	8	sensor histidine kinase	re10_peg1225	ch56_peg820	re11_peg3389	re12_peg4835	re13_peg2825	re14_peg3680	reb0269_peg2612	re9_peg1333
1065	Core	8	two component transcriptional regulator, winged helix family	re10_peg1226	ch56_peg819	re11_peg3390	re12_peg4834	re13_peg2826	re14_peg3679	reb0269_peg2611	re9_peg1334
1066	Core	8	hypothetical protein	re10_peg1227	ch56_peg818	re11_peg3391	re12_peg4833	re13_peg2827	re14_peg3678	reb0269_peg2610	re9_peg1335
1067	Core	8	Transcriptional regulator, MarR family	re10_peg1230	ch56_peg815	re11_peg3394	re12_peg4982	re13_peg2830	re14_peg3675	reb0269_peg2607	re9_peg1338
1068	Core	8	Coenzyme F420-dependent N5,N10-methylene tetrahydromethanopterin reductase and related flavin-dependent oxidoreductases	re10_peg1231	ch56_peg814	re11_peg3395	re12_peg4981	re13_peg2831	re14_peg3674	reb0269_peg2606	re9_peg1339
1069	Core	8	Riboflavin transporter PnuX	re10_peg1232	ch56_peg813	re11_peg3396	re12_peg4980	re13_peg2832	re14_peg3673	reb0269_peg2605	re9_peg1340
1070	Core	8	Peptide chain release factor 3	re10_peg1233	ch56_peg812	re11_peg3397	re12_peg4979	re13_peg2833	re14_peg3672	reb0269_peg2604	re9_peg1341
1071	Core	8	Long-chain-fatty-acid--CoA ligase (EC 6.2.1.3)	re10_peg1234	ch56_peg811	re11_peg3398	re12_peg4978	re13_peg2834	re14_peg3671	reb0269_peg2603	re9_peg1342
1072	Core	8	Selenide,water dikinase (EC 2.7.9.3)	re10_peg1235	ch56_peg810	re11_peg3399	re12_peg4977	re13_peg2835	re14_peg3670	reb0269_peg2602	re9_peg1343
1073	Core	8	L-seryl-tRNA(Sec) selenium transferase (EC 2.9.1.1)	re10_peg1236	ch56_peg1039	re11_peg3400	re12_peg4976	re13_peg2836	re14_peg3669	reb0269_peg2601	re9_peg1344
1074	Core	8	Formate dehydrogenase O putative subunit	re10_peg1238	ch56_peg1037	re11_peg3402	re12_peg4990	re13_peg2838	re14_peg3667	reb0269_peg2599	re9_peg1346
1075	Core	8	Formate dehydrogenase O beta subunit (EC 1.2.1.2)	re10_peg1239	ch56_peg2320	re11_peg3403	re12_peg4989	re13_peg2839	re14_peg3666	reb0269_peg2598	re9_peg1348
1076	Core	8	Formate dehydrogenase O alpha subunit (EC 1.2.1.2) @ selenocysteine-containing	re10_peg1241	ch56_peg2318	re11_peg3405	re12_peg4987	re13_peg2841	re14_peg3664	reb0269_peg2596	re9_peg1350
1077	Core	8	Formate dehydrogenase O alpha subunit (EC 1.2.1.2) @ selenocysteine-containing	re10_peg1242	ch56_peg2317	re11_peg3406	re12_peg4986	re13_peg2842	re14_peg3663	reb0269_peg2595	re9_peg1351
1078	Core	8	Peptidyl-tRNA hydrolase (EC 3.1.1.29)	re10_peg1243	ch56_peg2316	re11_peg3407	re12_peg4985	re13_peg2843	re14_peg3662	reb0269_peg2594	re9_peg1352
1079	Core	8	LSU ribosomal protein L25p	re10_peg1244	ch56_peg2315	re11_peg3408	re12_peg4984	re13_peg2844	re14_peg3661	reb0269_peg2593	re9_peg1353
1080	Core	8	fumarate reductase/succinate dehydrogenase flavoprotein, N-terminal:FAD dependent oxidoreductase	re10_peg1245	ch56_peg2314	re11_peg3409	re12_peg4983	re13_peg2845	re14_peg3660	reb0269_peg2592	re9_peg1354
1081	Core	8	Cysteine desulfurase (EC 2.8.1.7)	re10_peg1247	ch56_peg1122	re11_peg3411	re12_peg4814	re13_peg5058	re14_peg4041	reb0269_peg2589	re9_peg1355
1082	Core	8	Serine/threonine kinase	re10_peg1249	ch56_peg1558	re11_peg3413	re12_peg4812	re13_peg5060	re14_peg4039	reb0269_peg2587	re9_peg1357
1083	Core	8	Glutamine amidotransferases class-II	re10_peg1250	ch56_peg1559	re11_peg3414	re12_peg4811	re13_peg5061	re14_peg4038	reb0269_peg2586	re9_peg1358
1084	Core	8	ABC transporter ATP-binding protein	re10_peg1251	ch56_peg1560	re11_peg3415	re12_peg4810	re13_peg5062	re14_peg4037	reb0269_peg2585	re9_peg1359
1085	Core	8	GCN5-related N-acetyltransferase	re10_peg1252	ch56_peg1561	re11_peg3416	re12_peg4809	re13_peg5063	re14_peg4036	reb0269_peg2584	re9_peg1360
1086	Core	8	FIG00994922: hypothetical protein	re10_peg1253	ch56_peg1562	re11_peg3417	re12_peg4808	re13_peg5064	re14_peg4035	reb0269_peg2583	re9_peg1361
1087	Core	8	FIG00994725: hypothetical protein	re10_peg1254	ch56_peg1563	re11_peg3418	re12_peg4807	re13_peg5065	re14_peg4034	reb0269_peg2582	re9_peg1362
1088	Core	8	Ribose-phosphate pyrophosphokinase (EC 2.7.6.1)	re10_peg1255	ch56_peg3452	re11_peg3419	re12_peg4806	re13_peg5066	re14_peg4033	reb0269_peg2581	re9_peg1363
1089	Core	8	N-acetylglucosamine-1-phosphate uridyltransferase (EC 2.7.7.23) / Glucosamine-1-phosphate N-acetyltransferase (EC 2.3.1.157)	re10_peg1256	ch56_peg3451	re11_peg3420	re12_peg4805	re13_peg5067	re14_peg4032	reb0269_peg2580	re9_peg1364
1090	Core	8	Transcriptional regulator, TetR family	re10_peg1257	ch56_peg3450	re11_peg3421	re12_peg4804	re13_peg5068	re14_peg4031	reb0269_peg2579	re9_peg1365
1091	Core	8	Transcription-repair coupling factor	re10_peg1258	ch56_peg3449	re11_peg3422	re12_peg4803	re13_peg5069	re14_peg4030	reb0269_peg2578	re9_peg1366
1092	Core	8	Nucleoside triphosphate pyrophosphohydrolase MazG (EC 3.6.1.8)	re10_peg1259	ch56_peg3448	re11_peg3423	re12_peg2286	re13_peg5070	re14_peg4029	reb0269_peg2577	re9_peg1367
1093	Core	8	hypothetical protein	re10_peg1260	ch56_peg3447	re11_peg3424	re12_peg2285	re13_peg5071	re14_peg4028	reb0269_peg2576	re9_peg1368
1094	Core	8	Ferrous iron transport peroxidase EfeB	re10_peg1261	ch56_peg3446	re11_peg3425	re12_peg2284	re13_peg5072	re14_peg4027	reb0269_peg2575	re9_peg1369
1095	Core	8	Ferrous iron transport periplasmic protein EfeO, contains peptidase-M75 domain and (frequently) cupredoxin-like domain	re10_peg1262	ch56_peg3445	re11_peg3426	re12_peg2283	re13_peg5073	re14_peg4026	reb0269_peg2574	re9_peg1370
1096	Core	8	Ferrous iron transport permease EfeU	re10_peg1263	ch56_peg3444	re11_peg3427	re12_peg2282	re13_peg5074	re14_peg4025	reb0269_peg2573	re9_peg1371
1097	Core	8	FIG00997322: hypothetical protein	re10_peg1264	ch56_peg3443	re11_peg3428	re12_peg2281	re13_peg5075	re14_peg4024	reb0269_peg2572	re9_peg1372
1098	Core	8	Cell division protein DivIC (FtsB), stabilizes FtsL against RasP cleavage	re10_peg1266	ch56_peg1528	re11_peg3430	re12_peg2279	re13_peg5077	re14_peg4022	reb0269_peg2570	re9_peg1374
1099	Core	8	FIG004853: possible toxin to DivIC	re10_peg1267	ch56_peg1527	re11_peg3431	re12_peg2278	re13_peg5078	re14_peg4021	reb0269_peg2569	re9_peg1375
1100	Core	8	Exopolyphosphatase (EC 3.6.1.11)	re10_peg1268	ch56_peg1526	re11_peg3432	re12_peg2277	re13_peg5079	re14_peg4020	reb0269_peg2568	re9_peg1376
1101	Core	8	hypothetical protein	re10_peg1269	ch56_peg1525	re11_peg3433	re12_peg2195	re13_peg5080	re14_peg4019	reb0269_peg2567	re9_peg1377
1102	Core	8	hypothetical protein	re10_peg1270	ch56_peg1524	re11_peg3434	re12_peg2194	re13_peg5081	re14_peg4017	reb0269_peg2566	re9_peg1378
1103	Core	8	hypothetical protein	re10_peg1271	ch56_peg1523	re11_peg3435	re12_peg2193	re13_peg5082	re14_peg4016	reb0269_peg2565	re9_peg1379
1104	Core	8	Cold shock protein CspA	re10_peg1272	ch56_peg1522	re11_peg3436	re12_peg2192	re13_peg5083	re14_peg4015	reb0269_peg2564	re9_peg1380
1105	Core	8	FIG01001132: hypothetical protein	re10_peg1273	ch56_peg1521	re11_peg3437	re12_peg2191	re13_peg5084	re14_peg4014	reb0269_peg2563	re9_peg1381
1106	Core	8	Acyl-CoA dehydrogenase (EC 1.3.99.3)	re10_peg1274	ch56_peg1520	re11_peg3438	re12_peg2190	re13_peg5085	re14_peg4013	reb0269_peg2562	re9_peg1382
1107	Core	8	coenzyme F420-dependent N5,N10-methylene tetrahydromethanopterin reductase	re10_peg1275	ch56_peg1519	re11_peg3440	re12_peg2189	re13_peg5086	re14_peg4012	reb0269_peg2561	re9_peg1383
1108	Core	8	FMN reductase (EC 1.5.1.29)	re10_peg1276	ch56_peg1518	re11_peg3441	re12_peg2188	re13_peg5087	re14_peg4011	reb0269_peg2560	re9_peg1384
1109	Core	8	Polyhydroxyalkanoic acid synthase	re10_peg1277	ch56_peg1517	re11_peg3442	re12_peg2187	re13_peg5088	re14_peg4010	reb0269_peg2559	re9_peg1385
1110	Core	8	Ribosomal RNA small subunit methyltransferase C (EC 2.1.1.52)	re10_peg1278	ch56_peg1516	re11_peg3443	re12_peg2186	re13_peg5089	re14_peg4009	reb0269_peg2558	re9_peg1386
1111	Core	8	hypothetical protein	re10_peg1279	ch56_peg1515	re11_peg3444	re12_peg2185	re13_peg5090	re14_peg4008	reb0269_peg2557	re9_peg1387
1112	Core	8	FIG01000466: hypothetical protein	re10_peg1287	ch56_peg3034	re11_peg3452	re12_peg3069	re13_peg3851	re14_peg4001	reb0269_peg2551	re9_peg1394
1113	Core	8	hypothetical protein	re10_peg1288	ch56_peg3033	re11_peg3453	re12_peg3068	re13_peg3852	re14_peg4000	reb0269_peg2550	re9_peg1395
1114	Core	8	Transcription elongation factor GreA	re10_peg1289	ch56_peg3032	re11_peg3454	re12_peg3067	re13_peg3853	re14_peg3999	reb0269_peg2549	re9_peg1396
1115	Core	8	FIG00821098: hypothetical protein	re10_peg1290	ch56_peg3031	re11_peg3455	re12_peg3066	re13_peg3854	re14_peg3998	reb0269_peg2548	re9_peg1397
1116	Core	8	Mycothiol S-conjugate amidase Mca	re10_peg1291	ch56_peg3030	re11_peg3456	re12_peg3065	re13_peg3855	re14_peg3997	reb0269_peg2547	re9_peg1398
1117	Core	8	FIG00994320: hypothetical protein	re10_peg1292	ch56_peg3029	re11_peg3457	re12_peg3064	re13_peg3856	re14_peg3996	reb0269_peg2546	re9_peg1399
1118	Core	8	Thymidylate kinase (EC 2.7.4.9)	re10_peg1293	ch56_peg3028	re11_peg3458	re12_peg3063	re13_peg3857	re14_peg3995	reb0269_peg2545	re9_peg1400
1119	Core	8	hypothetical protein	re10_peg1294	ch56_peg3027	re11_peg3459	re12_peg3062	re13_peg3858	re14_peg3994	reb0269_peg2544	re9_peg1401
1120	Core	8	hypothetical protein	re10_peg1295	ch56_peg3026	re11_peg3460	re12_peg3061	re13_peg3859	re14_peg3993	reb0269_peg2543	re9_peg1402
1121	Core	8	putative esterase	re10_peg1296	ch56_peg3023	re11_peg3463	re12_peg3058	re13_peg3862	re14_peg3992	reb0269_peg2540	re9_peg1405
1122	Core	8	hypothetical protein	re10_peg1297	ch56_peg3022	re11_peg3464	re12_peg3057	re13_peg3863	re14_peg3991	reb0269_peg2539	re9_peg1406
1123	Core	8	hypothetical protein	re10_peg1298	ch56_peg3021	re11_peg3465	re12_peg3056	re13_peg3864	re14_peg3990	reb0269_peg2538	re9_peg1407
1124	Core	8	hypothetical protein	re10_peg1299	ch56_peg3020	re11_peg3466	re12_peg3055	re13_peg3865	re14_peg3989	reb0269_peg2537	re9_peg1408
1125	Core	8	COG1272: Predicted membrane protein hemolysin III homolog	re10_peg1300	ch56_peg3019	re11_peg3467	re12_peg3054	re13_peg3866	re14_peg3988	reb0269_peg2536	re9_peg1409
1126	Core	8	Undecaprenyl pyrophosphate synthetase (EC 2.5.1.31)	re10_peg1301	ch56_peg3018	re11_peg3468	re12_peg3053	re13_peg3867	re14_peg3987	reb0269_peg2535	re9_peg1410
1127	Core	8	Transcriptional regulator, TetR family	re10_peg1302	ch56_peg3017	re11_peg3469	re12_peg3052	re13_peg3868	re14_peg3986	reb0269_peg2534	re9_peg1411
1128	Core	8	Cyclohexanone monooxygenase (EC 1.14.13.22)	re10_peg1303	ch56_peg3016	re11_peg3470	re12_peg3051	re13_peg3869	re14_peg3985	reb0269_peg2533	re9_peg1412
1129	Core	8	Esterase A	re10_peg1304	ch56_peg3015	re11_peg3471	re12_peg3050	re13_peg3870	re14_peg3984	reb0269_peg2532	re9_peg1413
1130	Core	8	Pantothenate kinase (EC 2.7.1.33)	re10_peg1305	ch56_peg3014	re11_peg3472	re12_peg3049	re13_peg3871	re14_peg3983	reb0269_peg2531	re9_peg1414
1131	Core	8	FIG00993983: hypothetical protein	re10_peg1306	ch56_peg3013	re11_peg3473	re12_peg3048	re13_peg3872	re14_peg3982	reb0269_peg2530	re9_peg1415
1132	Core	8	Serine hydroxymethyltransferase (EC 2.1.2.1)	re10_peg1307	ch56_peg3012	re11_peg3474	re12_peg3047	re13_peg3873	re14_peg3981	reb0269_peg2529	re9_peg1416
1133	Core	8	Uridine kinase (EC 2.7.1.48)	re10_peg1308	ch56_peg3011	re11_peg3475	re12_peg3046	re13_peg3874	re14_peg3980	reb0269_peg2528	re9_peg1417
1134	Core	8	Predicted ATPase related to phosphate starvation-inducible protein PhoH	re10_peg1309	ch56_peg3010	re11_peg3476	re12_peg3045	re13_peg3875	re14_peg3979	reb0269_peg2527	re9_peg1418
1135	Core	8	3-oxosteroid 1-dehydrogenase (EC 1.3.99.4)	re10_peg1310	ch56_peg3009	re11_peg3477	re12_peg3044	re13_peg3876	re14_peg3978	reb0269_peg2526	re9_peg1419
1136	Core	8	4-carboxymuconolactone decarboxylase (EC 4.1.1.44)	re10_peg1311	ch56_peg3008	re11_peg3478	re12_peg3043	re13_peg3877	re14_peg3977	reb0269_peg2525	re9_peg1420
1137	Core	8	FIG00994947: hypothetical protein	re10_peg1312	ch56_peg3007	re11_peg3479	re12_peg3042	re13_peg3878	re14_peg3976	reb0269_peg2524	re9_peg1421
1138	Core	8	Fumarate hydratase class II (EC 4.2.1.2)	re10_peg1313	ch56_peg3006	re11_peg3480	re12_peg3041	re13_peg3879	re14_peg3975	reb0269_peg2523	re9_peg1422
1139	Core	8	Fructose-1,6-bisphosphatase, GlpX type (EC 3.1.3.11)	re10_peg1314	ch56_peg3005	re11_peg3481	re12_peg3040	re13_peg3880	re14_peg3974	reb0269_peg2522	re9_peg1423
1140	Core	8	FIG00820022: hypothetical protein	re10_peg1315	ch56_peg3004	re11_peg3482	re12_peg3039	re13_peg3881	re14_peg3973	reb0269_peg2521	re9_peg1424
1141	Core	8	Exodeoxyribonuclease VII small subunit (EC 3.1.11.6)	re10_peg1316	ch56_peg3003	re11_peg3483	re12_peg3038	re13_peg3882	re14_peg3972	reb0269_peg2520	re9_peg1425
1142	Core	8	Exodeoxyribonuclease VII large subunit (EC 3.1.11.6)	re10_peg1317	ch56_peg3002	re11_peg3484	re12_peg3037	re13_peg3883	re14_peg3971	reb0269_peg2519	re9_peg1426
1143	Core	8	FIG00997309: hypothetical protein	re10_peg1318	ch56_peg3001	re11_peg3485	re12_peg3036	re13_peg3884	re14_peg3970	reb0269_peg2518	re9_peg1427
1144	Core	8	4-hydroxy-3-methylbut-2-enyl diphosphate reductase (EC 1.17.1.2)	re10_peg1319	ch56_peg3000	re11_peg3486	re12_peg3035	re13_peg3885	re14_peg3969	reb0269_peg2517	re9_peg1428
1145	Core	8	hypothetical protein	re10_peg1320	ch56_peg2999	re11_peg3487	re12_peg3034	re13_peg3886	re14_peg3968	reb0269_peg2516	re9_peg1429
1146	Core	8	Exonuclease SbcD	re10_peg1321	ch56_peg2998	re11_peg3488	re12_peg3033	re13_peg3887	re14_peg3967	reb0269_peg2515	re9_peg1430
1147	Core	8	Exonuclease SbcC	re10_peg1322	ch56_peg2997	re11_peg3489	re12_peg3032	re13_peg3888	re14_peg3966	reb0269_peg2514	re9_peg1431
1148	Core	8	putative integral membrane protein	re10_peg1323	ch56_peg2996	re11_peg3490	re12_peg3031	re13_peg3889	re14_peg3965	reb0269_peg2513	re9_peg1432
1149	Core	8	hypothetical protein	re10_peg1324	ch56_peg2995	re11_peg3491	re12_peg3030	re13_peg3890	re14_peg3964	reb0269_peg2512	re9_peg1433
1150	Core	8	lipoprotein	re10_peg1325	ch56_peg2994	re11_peg3492	re12_peg3029	re13_peg3891	re14_peg3963	reb0269_peg2511	re9_peg1434
1151	Core	8	Ferredoxin-dependent glutamate synthase (EC 1.4.7.1)	re10_peg1326	ch56_peg2993	re11_peg3493	re12_peg3028	re13_peg3892	re14_peg3962	reb0269_peg2510	re9_peg1435
1152	Core	8	Transcriptional regulator, MarR family	re10_peg1327	ch56_peg2992	re11_peg3494	re12_peg3027	re13_peg3893	re14_peg3961	reb0269_peg2509	re9_peg1436
1153	Core	8	Transcriptional regulator, MarR family	re10_peg1328	ch56_peg2991	re11_peg3495	re12_peg3026	re13_peg3894	re14_peg3960	reb0269_peg2508	re9_peg1437
1154	Core	8	hypothetical protein	re10_peg1329	ch56_peg2990	re11_peg3496	re12_peg3025	re13_peg3895	re14_peg3959	reb0269_peg2507	re9_peg1438
1155	Core	8	putative transporter	re10_peg1330	ch56_peg2989	re11_peg3497	re12_peg3024	re13_peg3896	re14_peg3958	reb0269_peg2506	re9_peg1439
1156	Core	8	Methyltransferase type 12	re10_peg1331	ch56_peg2988	re11_peg3498	re12_peg3023	re13_peg3897	re14_peg3957	reb0269_peg2505	re9_peg1440
1157	Core	8	FIG01000129: hypothetical protein	re10_peg1332	ch56_peg2987	re11_peg3499	re12_peg3022	re13_peg3898	re14_peg3956	reb0269_peg2504	re9_peg1441
1158	Core	8	GTP-binding and nucleic acid-binding protein YchF	re10_peg1333	ch56_peg2986	re11_peg3500	re12_peg3021	re13_peg3899	re14_peg3955	reb0269_peg2503	re9_peg1442
1159	Core	8	FIG01002319: hypothetical protein	re10_peg1335	ch56_peg2973	re11_peg3502	re12_peg3018	re13_peg3954	re14_peg3953	reb0269_peg2501	re9_peg1444
1160	Core	8	hypothetical protein	re10_peg1336	ch56_peg2972	re11_peg3503	re12_peg3017	re13_peg3955	re14_peg3952	reb0269_peg2500	re9_peg1445
1161	Core	8	hypothetical protein	re10_peg1337	ch56_peg2971	re11_peg3504	re12_peg3016	re13_peg3956	re14_peg3951	reb0269_peg2499	re9_peg1446
1162	Core	8	Ferredoxin / Ferredoxin--NADP(+) reductase, actinobacterial (eukaryote-like) type (EC 1.18.1.2)	re10_peg1338	ch56_peg2970	re11_peg3505	re12_peg3015	re13_peg3957	re14_peg3950	reb0269_peg2498	re9_peg1447
1163	Core	8	hypothetical protein	re10_peg1340	ch56_peg2968	re11_peg3507	re12_peg3302	re13_peg3959	re14_peg3948	reb0269_peg2496	re9_peg1449
1164	Core	8	Alkanesulfonates-binding protein	re10_peg1341	ch56_peg2967	re11_peg3508	re12_peg3303	re13_peg3960	re14_peg3947	reb0269_peg2495	re9_peg1450
1165	Core	8	Alkanesulfonates transport system permease protein	re10_peg1342	ch56_peg2966	re11_peg3509	re12_peg3304	re13_peg3961	re14_peg3946	reb0269_peg2494	re9_peg1451
1166	Core	8	Alkanesulfonates ABC transporter ATP-binding protein / Sulfonate ABC transporter, ATP-binding subunit SsuB	re10_peg1343	ch56_peg2965	re11_peg3510	re12_peg3305	re13_peg3962	re14_peg3945	reb0269_peg2493	re9_peg1452
1167	Core	8	Alkanesulfonate monooxygenase (EC 1.14.14.5)	re10_peg1344	ch56_peg2964	re11_peg3511	re12_peg3306	re13_peg3963	re14_peg3944	reb0269_peg2492	re9_peg1453
1168	Core	8	conserved hypothetical protein SCF43.06	re10_peg1345	ch56_peg2963	re11_peg3512	re12_peg3307	re13_peg3964	re14_peg3943	reb0269_peg2491	re9_peg1454
1169	Core	8	hypothetical protein	re10_peg1346	ch56_peg2962	re11_peg3513	re12_peg3308	re13_peg3965	re14_peg3942	reb0269_peg2490	re9_peg1455
1170	Core	8	Protein RtcB	re10_peg1347	ch56_peg2961	re11_peg3514	re12_peg3309	re13_peg3966	re14_peg3941	reb0269_peg2489	re9_peg1456
1171	Core	8	hypothetical protein	re10_peg1348	ch56_peg2960	re11_peg3515	re12_peg3310	re13_peg3967	re14_peg3940	reb0269_peg2488	re9_peg1457
1172	Core	8	Probable glutathione S-transferase-related transmembrane protein (EC 2.5.1.18)	re10_peg1349	ch56_peg2959	re11_peg3516	re12_peg3311	re13_peg3968	re14_peg3939	reb0269_peg2487	re9_peg1458
1173	Core	8	Short-chain dehydrogenase/reductase SDR	re10_peg1350	ch56_peg2958	re11_peg3517	re12_peg3312	re13_peg3969	re14_peg3938	reb0269_peg2486	re9_peg1459
1174	Core	8	hypothetical protein	re10_peg1351	ch56_peg2957	re11_peg3518	re12_peg3313	re13_peg3970	re14_peg3937	reb0269_peg2485	re9_peg1460
1175	Core	8	3-demethylubiquinone-9 3-methyltransferase	re10_peg1352	ch56_peg2956	re11_peg3519	re12_peg3314	re13_peg3971	re14_peg3936	reb0269_peg2484	re9_peg1461
1176	Core	8	G:T/U mismatch-specific uracil/thymine DNA-glycosylase	re10_peg1353	ch56_peg2955	re11_peg3520	re12_peg3315	re13_peg3972	re14_peg3935	reb0269_peg2483	re9_peg1462
1177	Core	8	Isoprenylcysteine carboxyl methyltransferase	re10_peg1354	ch56_peg2954	re11_peg4673	re12_peg3316	re13_peg3973	re14_peg3934	reb0269_peg2482	re9_peg1463
1178	Core	8	Thiol:disulfide oxidoreductase related to ResA	re10_peg1355	ch56_peg2953	re11_peg4674	re12_peg3317	re13_peg3974	re14_peg3933	reb0269_peg2481	re9_peg1464
1179	Core	8	Alcohol dehydrogenase (EC 1.1.1.1)	re10_peg1356	ch56_peg2952	re11_peg4675	re12_peg3318	re13_peg3975	re14_peg3932	reb0269_peg2480	re9_peg1465
1180	Core	8	Fumarate hydratase class I, aerobic (EC 4.2.1.2)	re10_peg1357	ch56_peg2951	re11_peg4676	re12_peg3319	re13_peg3976	re14_peg3931	reb0269_peg2479	re9_peg1466
1181	Core	8	Putative ESX-1 secretion system component Rv3877	re10_peg1358	ch56_peg2950	re11_peg4677	re12_peg3320	re13_peg3977	re14_peg3930	reb0269_peg2478	re9_peg1467
1182	Core	8	Transcriptional regulator, TetR family	re10_peg1359	ch56_peg2949	re11_peg4678	re12_peg3321	re13_peg3978	re14_peg3929	reb0269_peg2477	re9_peg1468
1183	Core	8	Cyclohexanone monooxygenase (EC 1.14.13.22)	re10_peg1360	ch56_peg2948	re11_peg4679	re12_peg3322	re13_peg3979	re14_peg3928	reb0269_peg2476	re9_peg1469
1184	Core	8	putative cholesterol oxidase	re10_peg1361	ch56_peg2947	re11_peg4680	re12_peg3323	re13_peg3980	re14_peg3927	reb0269_peg2475	re9_peg1470
1185	Core	8	FIG00995560: hypothetical protein	re10_peg1362	ch56_peg2946	re11_peg4681	re12_peg3324	re13_peg3981	re14_peg3926	reb0269_peg2474	re9_peg1471
1186	Core	8	hypothetical protein	re10_peg1363	ch56_peg2945	re11_peg4682	re12_peg3325	re13_peg3982	re14_peg3925	reb0269_peg2473	re9_peg1472
1187	Core	8	transcriptional regulator, TetR family	re10_peg1364	ch56_peg2944	re11_peg4683	re12_peg3326	re13_peg3983	re14_peg3924	reb0269_peg2472	re9_peg1473
1188	Core	8	putative lipase	re10_peg1365	ch56_peg2943	re11_peg4684	re12_peg3327	re13_peg3984	re14_peg3923	reb0269_peg2471	re9_peg1474
1189	Core	8	short chain dehydrogenase	re10_peg1366	ch56_peg2942	re11_peg4685	re12_peg3328	re13_peg3985	re14_peg3922	reb0269_peg2470	re9_peg1475
1190	Core	8	Cyclohexanone monooxygenase (EC 1.14.13.22)	re10_peg1367	ch56_peg2941	re11_peg4686	re12_peg3330	re13_peg3986	re14_peg3921	reb0269_peg2469	re9_peg1477
1191	Core	8	putative esterase	re10_peg1368	ch56_peg2940	re11_peg4687	re12_peg3332	re13_peg3987	re14_peg3920	reb0269_peg2468	re9_peg1479
1192	Core	8	YndJ	re10_peg1369	ch56_peg2939	re11_peg4688	re12_peg3337	re13_peg3988	re14_peg3919	reb0269_peg2467	re9_peg1485
1193	Core	8	hypothetical protein	re10_peg1370	ch56_peg2938	re11_peg4689	re12_peg3338	re13_peg3989	re14_peg3917	reb0269_peg2466	re9_peg1486
1194	Core	8	phosphoglycerate mutase family protein	re10_peg1371	ch56_peg2937	re11_peg4690	re12_peg3339	re13_peg3990	re14_peg3916	reb0269_peg2465	re9_peg1487
1195	Core	8	hypothetical protein	re10_peg1372	ch56_peg2936	re11_peg4692	re12_peg3340	re13_peg3992	re14_peg3915	reb0269_peg2463	re9_peg1488
1196	Core	8	Endoglycoceramidase II (EC 3.2.1.123)	re10_peg1373	ch56_peg2935	re11_peg4693	re12_peg3341	re13_peg3993	re14_peg3914	reb0269_peg2462	re9_peg1489
1197	Core	8	YfdE protein	re10_peg1374	ch56_peg2934	re11_peg4694	re12_peg3342	re13_peg3994	re14_peg3913	reb0269_peg2461	re9_peg1490
1198	Core	8	fumarate reductase/succinate dehydrogenase flavoprotein, N-terminal:FAD dependent oxidoreductase	re10_peg1376	ch56_peg1564	re11_peg4696	re12_peg3344	re13_peg3996	re14_peg3911	reb0269_peg2459	re9_peg1492
1199	Core	8	4-carboxymuconolactone decarboxylase (EC 4.1.1.44)	re10_peg1377	ch56_peg1565	re11_peg4697	re12_peg3345	re13_peg3997	re14_peg3910	reb0269_peg2458	re9_peg1493
1200	Core	8	3-hydroxyisobutyrate dehydrogenase (EC 1.1.1.31)	re10_peg1378	ch56_peg1566	re11_peg4698	re12_peg3346	re13_peg3998	re14_peg3909	reb0269_peg2457	re9_peg1494
1201	Core	8	3-oxoacyl-[acyl-carrier protein] reductase (EC 1.1.1.100)	re10_peg1379	ch56_peg1567	re11_peg4699	re12_peg3347	re13_peg3999	re14_peg3908	reb0269_peg2456	re9_peg1495
1202	Core	8	Aldehyde dehydrogenase (EC 1.2.1.3)	re10_peg1380	ch56_peg1568	re11_peg4700	re12_peg3348	re13_peg4000	re14_peg3907	reb0269_peg2455	re9_peg1496
1203	Core	8	FIG01001059: hypothetical protein	re10_peg1381	ch56_peg1569	re11_peg4701	re12_peg3349	re13_peg4001	re14_peg3906	reb0269_peg2454	re9_peg1497
1204	Core	8	Transcriptional regulator, TetR family	re10_peg1382	ch56_peg1570	re11_peg4702	re12_peg3350	re13_peg4002	re14_peg3905	reb0269_peg2453	re9_peg1498
1205	Core	8	putative cytochrome P450 hydroxylase	re10_peg1383	ch56_peg1571	re11_peg4703	re12_peg3351	re13_peg4003	re14_peg3904	reb0269_peg2452	re9_peg1499
1206	Core	8	oxidoreductase, short-chain dehydrogenase/reductase family	re10_peg1384	ch56_peg1572	re11_peg4704	re12_peg3352	re13_peg4004	re14_peg3903	reb0269_peg2451	re9_peg1500
1207	Core	8	Cytochrome P450 51	re10_peg1385	ch56_peg1573	re11_peg4705	re12_peg3353	re13_peg4005	re14_peg3902	reb0269_peg2450	re9_peg1501
1208	Core	8	Ferredoxin	re10_peg1386	ch56_peg1574	re11_peg4706	re12_peg3354	re13_peg4006	re14_peg3901	reb0269_peg2449	re9_peg1502
1209	Core	8	FIG00994119: hypothetical protein	re10_peg1387	ch56_peg1575	re11_peg4707	re12_peg3355	re13_peg4007	re14_peg3900	reb0269_peg2448	re9_peg1503
1210	Core	8	FIG00998800: hypothetical protein	re10_peg1388	ch56_peg1576	re11_peg4708	re12_peg3356	re13_peg4008	re14_peg3899	reb0269_peg2447	re9_peg1504
1211	Core	8	Long-chain-fatty-acid--CoA ligase (EC 6.2.1.3)	re10_peg1389	ch56_peg1577	re11_peg4709	re12_peg3357	re13_peg4009	re14_peg3898	reb0269_peg2446	re9_peg1505
1212	Core	8	hypothetical protein	re10_peg1392	ch56_peg4068	re11_peg3855	re12_peg1844	re13_peg4229	re14_peg3895	reb0269_peg2444	re9_peg1507
1213	Core	8	hypothetical protein	re10_peg1393	ch56_peg4069	re11_peg3856	re12_peg1843	re13_peg4230	re14_peg3894	reb0269_peg2443	re9_peg1508
1214	Core	8	Exoenzymes regulatory protein AepA in lipid-linked oligosaccharide synthesis cluster	re10_peg1394	ch56_peg4070	re11_peg3857	re12_peg1842	re13_peg4231	re14_peg3893	reb0269_peg2442	re9_peg1509
1215	Core	8	hypothetical protein	re10_peg1395	ch56_peg4071	re11_peg3858	re12_peg1841	re13_peg4232	re14_peg3892	reb0269_peg2441	re9_peg1510
1216	Core	8	Transcriptional regulator, TetR family	re10_peg1396	ch56_peg4072	re11_peg3859	re12_peg1840	re13_peg4233	re14_peg3891	reb0269_peg2440	re9_peg1511
1217	Core	8	Fumarate reductase flavoprotein subunit (EC 1.3.99.1)	re10_peg1397	ch56_peg4073	re11_peg3860	re12_peg1839	re13_peg4234	re14_peg3890	reb0269_peg2439	re9_peg1512
1218	Core	8	Mrr restriction system protein	re10_peg1398	ch56_peg4074	re11_peg3861	re12_peg1838	re13_peg4235	re14_peg3889	reb0269_peg2438	re9_peg1513
1219	Core	8	Putative secreted protein	re10_peg1399	ch56_peg4075	re11_peg3862	re12_peg1837	re13_peg4236	re14_peg3888	reb0269_peg2437	re9_peg1514
1220	Core	8	hypothetical protein	re10_peg1400	ch56_peg4076	re11_peg3863	re12_peg1836	re13_peg4237	re14_peg3887	reb0269_peg2436	re9_peg1515
1221	Core	8	FIG00997976: hypothetical protein	re10_peg1401	ch56_peg4077	re11_peg3864	re12_peg1835	re13_peg4238	re14_peg3886	reb0269_peg2435	re9_peg1516
1222	Core	8	hypothetical protein	re10_peg1402	ch56_peg4078	re11_peg3865	re12_peg1834	re13_peg4239	re14_peg3885	reb0269_peg2434	re9_peg1517
1223	Core	8	hypothetical protein	re10_peg1403	ch56_peg4079	re11_peg3866	re12_peg1833	re13_peg4240	re14_peg3884	reb0269_peg2433	re9_peg1518
1224	Core	8	putative transporter	re10_peg1404	ch56_peg4080	re11_peg3867	re12_peg1832	re13_peg4241	re14_peg3883	reb0269_peg2432	re9_peg1519
1225	Core	8	probable transcriptional regulator, MarR family	re10_peg1405	ch56_peg4081	re11_peg3868	re12_peg1831	re13_peg4242	re14_peg3882	reb0269_peg2431	re9_peg1520
1226	Core	8	hypothetical protein	re10_peg1406	ch56_peg4082	re11_peg3869	re12_peg1830	re13_peg4243	re14_peg3881	reb0269_peg2430	re9_peg1521
1227	Core	8	FIG00994466: hypothetical protein	re10_peg1407	ch56_peg4083	re11_peg3870	re12_peg1829	re13_peg4244	re14_peg3880	reb0269_peg2429	re9_peg1522
1228	Core	8	probable conserved membrane protein	re10_peg1408	ch56_peg4084	re11_peg3871	re12_peg1828	re13_peg4245	re14_peg3879	reb0269_peg2428	re9_peg1523
1229	Core	8	5-methyl-dCTP pyrophosphohydrolase (EC 3.6.1.-)	re10_peg1410	ch56_peg4086	re11_peg3873	re12_peg1826	re13_peg4247	re14_peg3877	reb0269_peg2426	re9_peg1525
1230	Core	8	FIG00995144: hypothetical protein	re10_peg1411	ch56_peg4087	re11_peg3874	re12_peg1825	re13_peg4248	re14_peg3876	reb0269_peg2425	re9_peg1526
1231	Core	8	GTP-binding protein TypA/BipA	re10_peg1412	ch56_peg4088	re11_peg3876	re12_peg1824	re13_peg4249	re14_peg3874	reb0269_peg2424	re9_peg1527
1232	Core	8	LpqW	re10_peg1413	ch56_peg4089	re11_peg3877	re12_peg1823	re13_peg4250	re14_peg3873	reb0269_peg2423	re9_peg1528
1233	Core	8	hypothetical protein	re10_peg1415	ch56_peg4091	re11_peg3879	re12_peg1821	re13_peg4252	re14_peg3871	reb0269_peg2421	re9_peg1529
1234	Core	8	FIG00994669: hypothetical protein	re10_peg1416	ch56_peg4092	re11_peg3880	re12_peg1820	re13_peg4253	re14_peg3870	reb0269_peg2420	re9_peg1530
1235	Core	8	transmembrane protein, distant homology with ydbT	re10_peg1417	ch56_peg4093	re11_peg3881	re12_peg1819	re13_peg4254	re14_peg3869	reb0269_peg2419	re9_peg1531
1236	Core	8	transmembrane protein, distant homology with ydbS	re10_peg1418	ch56_peg4094	re11_peg3882	re12_peg1818	re13_peg4255	re14_peg3868	reb0269_peg2418	re9_peg1532
1237	Core	8	hypothetical protein	re10_peg1419	ch56_peg4095	re11_peg3883	re12_peg1817	re13_peg4256	re14_peg3867	reb0269_peg2417	re9_peg1533
1238	Core	8	7,8-didemethyl-8-hydroxy-5-deazariboflavin synthase subunit 1 / 7,8-didemethyl-8-hydroxy-5-deazariboflavin synthase subunit 2	re10_peg1420	ch56_peg4096	re11_peg3884	re12_peg1816	re13_peg4257	re14_peg3866	reb0269_peg2416	re9_peg1534
1239	Core	8	hypothetical protein	re10_peg1421	ch56_peg4097	re11_peg3885	re12_peg1815	re13_peg4258	re14_peg3865	reb0269_peg2415	re9_peg1535
1240	Core	8	Pyruvate oxidase (EC 1.2.3.3)	re10_peg1422	ch56_peg4098	re11_peg3886	re12_peg1814	re13_peg4259	re14_peg3864	reb0269_peg2414	re9_peg1536
1241	Core	8	Ferredoxin	re10_peg1423	ch56_peg4099	re11_peg3887	re12_peg1813	re13_peg4260	re14_peg3863	reb0269_peg2413	re9_peg1537
1242	Core	8	N-succinyl-L,L-diaminopimelate aminotransferase alternative (EC 2.6.1.17)	re10_peg1424	ch56_peg4100	re11_peg3888	re12_peg1812	re13_peg4261	re14_peg3862	reb0269_peg2412	re9_peg1538
1243	Core	8	Delta-1-pyrroline-5-carboxylate dehydrogenase (EC 1.5.1.12)	re10_peg1425	ch56_peg4101	re11_peg3889	re12_peg1811	re13_peg4262	re14_peg3861	reb0269_peg2411	re9_peg1539
1244	Core	8	Proline dehydrogenase (EC 1.5.99.8) (Proline oxidase)	re10_peg1426	ch56_peg4102	re11_peg3890	re12_peg1810	re13_peg4263	re14_peg3860	reb0269_peg2410	re9_peg1540
1245	Core	8	Long-chain-fatty-acid--CoA ligase (EC 6.2.1.3)	re10_peg1427	ch56_peg4103	re11_peg3891	re12_peg1809	re13_peg4264	re14_peg3859	reb0269_peg2409	re9_peg1541
1246	Core	8	3-hydroxybutyryl-CoA dehydrogenase (EC 1.1.1.157); 3-hydroxyacyl-CoA dehydrogenase (EC 1.1.1.35)	re10_peg1428	ch56_peg4104	re11_peg3892	re12_peg1808	re13_peg4265	re14_peg3858	reb0269_peg2408	re9_peg1542
1247	Core	8	Putative oxidoreductase YncB	re10_peg1429	ch56_peg4105	re11_peg3893	re12_peg1807	re13_peg4266	re14_peg3857	reb0269_peg2407	re9_peg1543
1248	Core	8	Putative alkylsulfatase (EC 1.14.11.17)	re10_peg1430	ch56_peg4106	re11_peg3894	re12_peg1806	re13_peg4267	re14_peg3856	reb0269_peg2406	re9_peg1544
1249	Core	8	Transcriptional regulator, TetR family	re10_peg1431	ch56_peg4107	re11_peg3895	re12_peg1805	re13_peg4268	re14_peg3855	reb0269_peg2405	re9_peg1545
1250	Core	8	Enoyl-CoA hydratase (EC 4.2.1.17)	re10_peg1433	ch56_peg4108	re11_peg3897	re12_peg1803	re13_peg4270	re14_peg3853	reb0269_peg2403	re9_peg1547
1251	Core	8	Aromatic amino acid transport protein AroP	re10_peg1434	ch56_peg4109	re11_peg3898	re12_peg1802	re13_peg4271	re14_peg3852	reb0269_peg2402	re9_peg1548
1252	Core	8	2,3,4,5-tetrahydropyridine-2,6-dicarboxylate N-succinyltransferase (EC 2.3.1.117)	re10_peg1435	ch56_peg4110	re11_peg3899	re12_peg1801	re13_peg4272	re14_peg3851	reb0269_peg2401	re9_peg1549
1253	Core	8	N-succinyl-L,L-diaminopimelate desuccinylase (EC 3.5.1.18)	re10_peg1437	ch56_peg4112	re11_peg3901	re12_peg1799	re13_peg4274	re14_peg3849	reb0269_peg2399	re9_peg1551
1254	Core	8	FIG01121566: hypothetical protein	re10_peg1438	ch56_peg4113	re11_peg3902	re12_peg1798	re13_peg4275	re14_peg3848	reb0269_peg2398	re9_peg1552
1255	Core	8	Lysine decarboxylase family	re10_peg1439	ch56_peg4114	re11_peg3903	re12_peg1797	re13_peg4276	re14_peg3847	reb0269_peg2397	re9_peg1553
1256	Core	8	acyl-CoA synthetase( EC:6.2.1.- )	re10_peg1440	ch56_peg4115	re11_peg3904	re12_peg1796	re13_peg4277	re14_peg3846	reb0269_peg2396	re9_peg1554
1257	Core	8	Non functional Dihydropteroate synthase 2	re10_peg1441	ch56_peg4116	re11_peg3905	re12_peg1795	re13_peg4278	re14_peg3845	reb0269_peg2395	re9_peg1555
1258	Core	8	Glycosyltransferases involved in cell wall biogenesis	re10_peg1442	ch56_peg4117	re11_peg3906	re12_peg1794	re13_peg4279	re14_peg3844	reb0269_peg2394	re9_peg1556
1259	Core	8	FIG01000442: hypothetical protein	re10_peg1443	ch56_peg4118	re11_peg3907	re12_peg1793	re13_peg4280	re14_peg3843	reb0269_peg2393	re9_peg1557
1260	Core	8	DNA-3-methyladenine glycosylase (EC 3.2.2.20)	re10_peg1444	ch56_peg4119	re11_peg3908	re12_peg1792	re13_peg4281	re14_peg3842	reb0269_peg2392	re9_peg1558
1261	Core	8	hypothetical protein	re10_peg1445	ch56_peg4120	re11_peg3909	re12_peg1791	re13_peg4282	re14_peg3841	reb0269_peg2391	re9_peg1559
1262	Core	8	Ribosomal RNA large subunit methyltransferase A (EC 2.1.1.51)	re10_peg1446	ch56_peg4121	re11_peg3910	re12_peg1790	re13_peg4283	re14_peg3840	reb0269_peg2390	re9_peg1560
1263	Core	8	Predicted glycogen synthase, ADP-glucose transglucosylase (EC 2.4.1.21), Actinobacterial type	re10_peg1447	ch56_peg4122	re11_peg3911	re12_peg1789	re13_peg4284	re14_peg3839	reb0269_peg2389	re9_peg1561
1264	Core	8	Glucose-1-phosphate adenylyltransferase (EC 2.7.7.27)	re10_peg1448	ch56_peg4123	re11_peg3912	re12_peg1788	re13_peg4285	re14_peg3838	reb0269_peg2388	re9_peg1562
1265	Core	8	FIG00945644: hypothetical protein	re10_peg1449	ch56_peg4124	re11_peg3913	re12_peg1787	re13_peg4286	re14_peg3837	reb0269_peg2387	re9_peg1563
1266	Core	8	RNA polymerase sigma-70 factor	re10_peg1450	ch56_peg4125	re11_peg3914	re12_peg1786	re13_peg4287	re14_peg3836	reb0269_peg2386	re9_peg1564
1267	Core	8	FIG00999580: hypothetical protein	re10_peg1451	ch56_peg4126	re11_peg3915	re12_peg1785	re13_peg4288	re14_peg3835	reb0269_peg2385	re9_peg1565
1268	Core	8	Putative serine protease	re10_peg1452	ch56_peg4127	re11_peg3917	re12_peg1784	re13_peg4289	re14_peg3834	reb0269_peg2384	re9_peg1566
1269	Core	8	Twin-arginine translocation protein TatB	re10_peg1453	ch56_peg4128	re11_peg3918	re12_peg1783	re13_peg4290	re14_peg3833	reb0269_peg2383	re9_peg1567
1270	Core	8	Mrp protein homolog	re10_peg1454	ch56_peg4129	re11_peg3919	re12_peg1782	re13_peg4291	re14_peg3832	reb0269_peg2382	re9_peg1568
1271	Core	8	POSSIBLE MEMBRANE PROTEIN	re10_peg1455	ch56_peg4130	re11_peg3920	re12_peg1781	re13_peg4292	re14_peg3831	reb0269_peg2381	re9_peg1569
1272	Core	8	Mg/Co/Ni transporter MgtE / CBS domain	re10_peg1457	ch56_peg4132	re11_peg3922	re12_peg1779	re13_peg4294	re14_peg3829	reb0269_peg2380	re9_peg1571
1273	Core	8	L-malyl-CoA/beta-methylmalyl-CoA lyase (EC 4.1.3.-), actinobacterial type	re10_peg1458	ch56_peg4133	re11_peg3923	re12_peg1778	re13_peg4295	re14_peg3828	reb0269_peg2379	re9_peg1572
1274	Core	8	probable multidrug transporter, MFS superfamily	re10_peg1459	ch56_peg4134	re11_peg3924	re12_peg1777	re13_peg4296	re14_peg3827	reb0269_peg2378	re9_peg1573
1275	Core	8	FIG01122208: hypothetical protein	re10_peg1460	ch56_peg4135	re11_peg3925	re12_peg1776	re13_peg4297	re14_peg3826	reb0269_peg2377	re9_peg1574
1276	Core	8	COG0613, Predicted metal-dependent phosphoesterases (PHP family)	re10_peg1462	ch56_peg4137	re11_peg3926	re12_peg1775	re13_peg4298	re14_peg3825	reb0269_peg2376	re9_peg1575
1277	Core	8	hypothetical protein	re10_peg1463	ch56_peg4138	re11_peg3927	re12_peg1774	re13_peg4299	re14_peg3824	reb0269_peg2375	re9_peg1576
1278	Core	8	NADP-dependent malic enzyme (EC 1.1.1.40)	re10_peg1464	ch56_peg4139	re11_peg3928	re12_peg1773	re13_peg4300	re14_peg3823	reb0269_peg2374	re9_peg1577
1279	Core	8	EphC	re10_peg1465	ch56_peg4140	re11_peg3929	re12_peg1772	re13_peg4301	re14_peg3822	reb0269_peg2373	re9_peg1578
1280	Core	8	Glycine betaine ABC transport system permease protein	re10_peg1466	ch56_peg4141	re11_peg3930	re12_peg1771	re13_peg4302	re14_peg3821	reb0269_peg2372	re9_peg1579
1281	Core	8	L-proline glycine betaine ABC transport system permease protein ProW (TC 3.A.1.12.1)	re10_peg1467	ch56_peg4142	re11_peg3931	re12_peg1770	re13_peg4303	re14_peg3820	reb0269_peg2371	re9_peg1580
1282	Core	8	L-proline glycine betaine ABC transport system permease protein ProV (TC 3.A.1.12.1)	re10_peg1468	ch56_peg4143	re11_peg3932	re12_peg1769	re13_peg4304	re14_peg3819	reb0269_peg2370	re9_peg1581
1283	Core	8	L-proline glycine betaine binding ABC transporter protein ProX (TC 3.A.1.12.1)	re10_peg1469	ch56_peg4144	re11_peg3933	re12_peg1768	re13_peg4305	re14_peg3818	reb0269_peg2369	re9_peg1582
1284	Core	8	Substrate-binding region of ABC-type glycine betaine transport system	re10_peg1470	ch56_peg4145	re11_peg3934	re12_peg1767	re13_peg4306	re14_peg3817	reb0269_peg2368	re9_peg1583
1285	Core	8	putative esterase	re10_peg1471	ch56_peg4146	re11_peg3935	re12_peg1766	re13_peg4307	re14_peg3816	reb0269_peg2367	re9_peg1584
1286	Core	8	Short-chain type dehydrogenase/reductase	re10_peg1472	ch56_peg4147	re11_peg3936	re12_peg1765	re13_peg4308	re14_peg3815	reb0269_peg2366	re9_peg1585
1287	Core	8	Cyclohexanone monooxygenase (EC 1.14.13.22)	re10_peg1473	ch56_peg4148	re11_peg3937	re12_peg1764	re13_peg4309	re14_peg3814	reb0269_peg2365	re9_peg1586
1288	Core	8	Transcriptional regulator, TetR family	re10_peg1474	ch56_peg4149	re11_peg3938	re12_peg1763	re13_peg4310	re14_peg3813	reb0269_peg2364	re9_peg1587
1289	Core	8	Dihydrolipoamide succinyltransferase component (E2) of 2-oxoglutarate dehydrogenase complex (EC 2.3.1.61) / 2-oxoglutarate dehydrogenase E1 component (EC 1.2.4.2)	re10_peg1475	ch56_peg4150	re11_peg3939	re12_peg1762	re13_peg4311	re14_peg3812	reb0269_peg2363	re9_peg1588
1290	Core	8	hypothetical protein	re10_peg1477	ch56_peg3036	re11_peg3941	re12_peg4957	re13_peg4313	re14_peg4059	reb0269_peg2361	re9_peg1590
1291	Core	8	ABC transporter, ATP-binding component	re10_peg1478	ch56_peg3037	re11_peg3942	re12_peg4956	re13_peg4314	re14_peg4058	reb0269_peg2360	re9_peg1591
1292	Core	8	protein of unknown function DUF305	re10_peg1479	ch56_peg3038	re11_peg3943	re12_peg4955	re13_peg4315	re14_peg4057	reb0269_peg2359	re9_peg1592
1293	Core	8	hypothetical protein	re10_peg1480	ch56_peg3039	re11_peg3944	re12_peg4954	re13_peg4316	re14_peg4056	reb0269_peg2358	re9_peg1593
1294	Core	8	probable hydrolase	re10_peg1481	ch56_peg3040	re11_peg3945	re12_peg4953	re13_peg4317	re14_peg4055	reb0269_peg2357	re9_peg1594
1295	Core	8	POSSIBLE MEMBRANE PROTEIN	re10_peg1482	ch56_peg3041	re11_peg3946	re12_peg4952	re13_peg4318	re14_peg4054	reb0269_peg2356	re9_peg1595
1296	Core	8	FIG00995469: hypothetical protein	re10_peg1483	ch56_peg3042	re11_peg3947	re12_peg4951	re13_peg4319	re14_peg4053	reb0269_peg2355	re9_peg1596
1297	Core	8	FIG00995564: hypothetical protein	re10_peg1484	ch56_peg3043	re11_peg3948	re12_peg4950	re13_peg4320	re14_peg4052	reb0269_peg2354	re9_peg1597
1298	Core	8	possible acetyltransferase	re10_peg1485	ch56_peg3044	re11_peg3949	re12_peg4913	re13_peg4321	re14_peg4051	reb0269_peg2353	re9_peg1598
1299	Core	8	probable hydrolase	re10_peg1487	ch56_peg1453	re11_peg3951	re12_peg4911	re13_peg4625	re14_peg4049	reb0269_peg2351	re9_peg1600
1300	Core	8	Enoyl-CoA hydratase (EC 4.2.1.17)	re10_peg1488	ch56_peg1452	re11_peg3952	re12_peg4910	re13_peg4626	re14_peg4048	reb0269_peg2350	re9_peg1601
1301	Core	8	Long-chain-fatty-acid--CoA ligase (EC 6.2.1.3)	re10_peg1489	ch56_peg1451	re11_peg3953	re12_peg4909	re13_peg4627	re14_peg4047	reb0269_peg2349	re9_peg1602
1302	Core	8	Enoyl-CoA hydratase (EC 4.2.1.17)	re10_peg1490	ch56_peg1450	re11_peg3954	re12_peg4908	re13_peg4628	re14_peg4046	reb0269_peg2348	re9_peg1603
1303	Core	8	Adenosine deaminase (EC 3.5.4.4)	re10_peg1491	ch56_peg1449	re11_peg3955	re12_peg4907	re13_peg4629	re14_peg4045	reb0269_peg2347	re9_peg1604
1304	Core	8	transglycosylase associated protein	re10_peg1492	ch56_peg1448	re11_peg3956	re12_peg4906	re13_peg4630	re14_peg4044	reb0269_peg2346	re9_peg1605
1305	Core	8	Non-specific DNA-binding protein Dps / Iron-binding ferritin-like antioxidant protein / Ferroxidase (EC 1.16.3.1)	re10_peg1494	ch56_peg1446	re11_peg3958	re12_peg4905	re13_peg4632	re14_peg4042	reb0269_peg2344	re9_peg1607
1306	Core	8	3-ketoacyl-CoA thiolase (EC 2.3.1.16) @ Acetyl-CoA acetyltransferase (EC 2.3.1.9)	re10_peg1497	ch56_peg1443	re11_peg3961	re12_peg3711	re13_peg4635	re14_peg4073	reb0269_peg2341	re9_peg1610
1307	Core	8	possible amidase	re10_peg1498	ch56_peg1442	re11_peg3962	re12_peg3712	re13_peg4636	re14_peg4072	reb0269_peg2340	re9_peg1611
1308	Core	8	probable L-gulonolactone oxidase( EC:1.1.3.- )	re10_peg1499	ch56_peg1441	re11_peg3963	re12_peg3713	re13_peg4637	re14_peg4071	reb0269_peg2339	re9_peg1612
1309	Core	8	probable transcriptional regulator, TetR family	re10_peg1500	ch56_peg1440	re11_peg3964	re12_peg3714	re13_peg4638	re14_peg4070	reb0269_peg2338	re9_peg1613
1310	Core	8	L-gulono-1,4-lactone oxidase (EC 1.1.3.8)	re10_peg1501	ch56_peg1439	re11_peg3965	re12_peg3715	re13_peg4639	re14_peg4069	reb0269_peg2337	re9_peg1614
1311	Core	8	possible lysophospholipase	re10_peg1503	ch56_peg450	re11_peg3967	re12_peg3717	re13_peg4641	re14_peg4067	reb0269_peg2335	re9_peg1616
1312	Core	8	hypothetical protein	re10_peg1504	ch56_peg451	re11_peg3968	re12_peg3718	re13_peg4642	re14_peg4066	reb0269_peg2334	re9_peg1617
1313	Core	8	Long-chain-fatty-acid--CoA ligase (EC 6.2.1.3)	re10_peg1505	ch56_peg452	re11_peg3969	re12_peg3719	re13_peg4643	re14_peg4065	reb0269_peg2333	re9_peg1618
1314	Core	8	FIG00998246: hypothetical protein	re10_peg1506	ch56_peg453	re11_peg3970	re12_peg3720	re13_peg4644	re14_peg4064	reb0269_peg2332	re9_peg1619
1315	Core	8	FIG00997696: hypothetical protein	re10_peg1507	ch56_peg454	re11_peg3971	re12_peg3721	re13_peg4645	re14_peg4063	reb0269_peg2331	re9_peg1620
1316	Core	8	Lactate 2-monooxygenase (EC 1.13.12.4)	re10_peg1508	ch56_peg455	re11_peg3972	re12_peg3722	re13_peg4646	re14_peg4062	reb0269_peg2329	re9_peg1621
1317	Core	8	Tryptophan synthase beta chain like (EC 4.2.1.20)	re10_peg1509	ch56_peg456	re11_peg3973	re12_peg3723	re13_peg4647	re14_peg4061	reb0269_peg2328	re9_peg1622
1318	Core	8	hypothetical protein	re10_peg1511	ch56_peg458	re11_peg4920	re12_peg3725	re13_peg4649	re14_peg1247	reb0269_peg2308	re9_peg1624
1319	Core	8	ABC transporter, ATP-binding/permease protein	re10_peg1512	ch56_peg459	re11_peg4921	re12_peg3726	re13_peg4650	re14_peg1246	reb0269_peg2307	re9_peg1625
1320	Core	8	hypothetical protein	re10_peg1513	ch56_peg460	re11_peg4922	re12_peg3727	re13_peg4651	re14_peg1245	reb0269_peg2306	re9_peg1626
1321	Core	8	Endonuclease IV (EC 3.1.21.2)	re10_peg1514	ch56_peg461	re11_peg4923	re12_peg3728	re13_peg4652	re14_peg1244	reb0269_peg2305	re9_peg1627
1322	Core	8	Dehydrogenases with different specificities (related to short-chain alcohol dehydrogenases)	re10_peg1515	ch56_peg462	re11_peg4924	re12_peg3729	re13_peg4653	re14_peg1243	reb0269_peg2304	re9_peg1628
1323	Core	8	hypothetical protein	re10_peg1516	ch56_peg463	re11_peg4925	re12_peg3730	re13_peg4654	re14_peg1242	reb0269_peg2303	re9_peg1629
1324	Core	8	putative ABC transporter ATP-binding protein	re10_peg1518	ch56_peg465	re11_peg4775	re12_peg3732	re13_peg4656	re14_peg1240	reb0269_peg2301	re9_peg1631
1325	Core	8	putative ABC transporter permease protein	re10_peg1519	ch56_peg466	re11_peg4776	re12_peg3733	re13_peg4657	re14_peg1239	reb0269_peg2300	re9_peg1632
1326	Core	8	FIG00995455: hypothetical protein	re10_peg1520	ch56_peg467	re11_peg4777	re12_peg3734	re13_peg4658	re14_peg1238	reb0269_peg2299	re9_peg1633
1327	Core	8	Quinone-reactive Ni/Fe-hydrogenase large chain (EC 1.12.5.1)	re10_peg1521	ch56_peg468	re11_peg4778	re12_peg3735	re13_peg4659	re14_peg1237	reb0269_peg2298	re9_peg1634
1328	Core	8	NAD-reducing hydrogenase subunit HoxY (EC 1.12.1.2)	re10_peg1522	ch56_peg469	re11_peg4779	re12_peg3736	re13_peg4660	re14_peg1236	reb0269_peg2297	re9_peg1635
1329	Core	8	2-polyprenylphenol hydroxylase and related flavodoxin oxidoreductases	re10_peg1523	ch56_peg470	re11_peg4780	re12_peg3737	re13_peg4661	re14_peg1235	reb0269_peg2296	re9_peg1636
1330	Core	8	cAMP-binding proteins - catabolite gene activator and regulatory subunit of cAMP-dependent protein kinases	re10_peg1524	ch56_peg2233	re11_peg4781	re12_peg3738	re13_peg4662	re14_peg1234	reb0269_peg2295	re9_peg1637
1331	Core	8	Ferredoxin	re10_peg1525	ch56_peg2234	re11_peg4782	re12_peg3739	re13_peg4663	re14_peg1233	reb0269_peg2294	re9_peg1638
1332	Core	8	FIG01105513: hypothetical protein	re10_peg1527	ch56_peg3461	re11_peg4783	re12_peg3741	re13_peg4665	re14_peg1231	reb0269_peg2292	re9_peg1640
1333	Core	8	putative two-component system response regulator	re10_peg1528	ch56_peg3460	re11_peg4784	re12_peg3742	re13_peg4666	re14_peg1230	reb0269_peg2291	re9_peg1641
1334	Core	8	Phosphoenolpyruvate synthase (EC 2.7.9.2)	re10_peg1529	ch56_peg3459	re11_peg4785	re12_peg3743	re13_peg4667	re14_peg1229	reb0269_peg2290	re9_peg1642
1335	Core	8	heat shock protein Hsp20	re10_peg1530	ch56_peg3458	re11_peg4786	re12_peg3744	re13_peg4668	re14_peg1228	reb0269_peg2289	re9_peg1643
1336	Core	8	FadE30	re10_peg1531	ch56_peg3457	re11_peg4787	re12_peg3745	re13_peg4669	re14_peg1227	reb0269_peg2288	re9_peg1644
1337	Core	8	Acyl-CoA dehydrogenase family protein	re10_peg1532	ch56_peg3456	re11_peg4788	re12_peg3746	re13_peg4670	re14_peg1226	reb0269_peg2287	re9_peg1645
1338	Core	8	hypothetical protein	re10_peg1533	ch56_peg3455	re11_peg4789	re12_peg3747	re13_peg4671	re14_peg1225	reb0269_peg2286	re9_peg1646
1339	Core	8	ATP-dependent DNA helicase rep (EC 3.6.1.-)	re10_peg1535	ch56_peg3453	re11_peg4791	re12_peg4968	re13_peg4673	re14_peg1222	reb0269_peg2284	re9_peg1648
1340	Core	8	L-carnitine dehydratase/bile acid-inducible protein F (EC 2.8.3.16)	re10_peg1537	ch56_peg2612	re11_peg4793	re12_peg4970	re13_peg4675	re14_peg1220	reb0269_peg2282	re9_peg1650
1341	Core	8	3-oxoacyl-[acyl-carrier protein] reductase (EC 1.1.1.100)	re10_peg1538	ch56_peg2613	re11_peg4794	re12_peg4971	re13_peg4676	re14_peg1219	reb0269_peg2281	re9_peg1651
1342	Core	8	hypothetical protein	re10_peg1539	ch56_peg1875	re11_peg4795	re12_peg4972	re13_peg4677	re14_peg1218	reb0269_peg2280	re9_peg1652
1343	Core	8	FIG00999401: hypothetical protein	re10_peg1540	ch56_peg1876	re11_peg4796	re12_peg4973	re13_peg4678	re14_peg1217	reb0269_peg2279	re9_peg1653
1344	Core	8	hypothetical protein	re10_peg1541	ch56_peg1877	re11_peg4797	re12_peg4974	re13_peg4679	re14_peg1216	reb0269_peg2278	re9_peg1654
1345	Core	8	Transcriptional regulator, TetR family	re10_peg1543	ch56_peg2010	re11_peg2610	re12_peg4959	re13_peg4906	re14_peg1214	reb0269_peg2276	re9_peg1656
1346	Core	8	hypothetical protein	re10_peg1545	ch56_peg1654	re11_peg2612	re12_peg4961	re13_peg4908	re14_peg1212	reb0269_peg3082	re9_peg1658
1347	Core	8	3-oxoacyl-[acyl-carrier protein] reductase (EC 1.1.1.100)	re10_peg1546	ch56_peg1653	re11_peg2613	re12_peg4962	re13_peg4909	re14_peg1211	reb0269_peg3081	re9_peg1659
1348	Core	8	FIG00828035: hypothetical protein	re10_peg1547	ch56_peg1652	re11_peg2614	re12_peg4963	re13_peg4910	re14_peg1210	reb0269_peg3080	re9_peg1660
1349	Core	8	Butyryl-CoA dehydrogenase (EC 1.3.99.2)	re10_peg1548	ch56_peg1651	re11_peg2615	re12_peg4964	re13_peg4911	re14_peg1209	reb0269_peg3079	re9_peg1661
1350	Core	8	short-chain dehydrogenase/reductase SDR	re10_peg1549	ch56_peg1650	re11_peg2616	re12_peg4965	re13_peg4912	re14_peg1208	reb0269_peg3078	re9_peg1662
1351	Core	8	TetR-family transcriptional regulator	re10_peg1550	ch56_peg1649	re11_peg2617	re12_peg4966	re13_peg4913	re14_peg1207	reb0269_peg3077	re9_peg1663
1352	Core	8	Transcriptional regulator, IclR family	re10_peg1554	ch56_peg3373	re11_peg2621	re12_peg3517	re13_peg4917	re14_peg1204	reb0269_peg3073	re9_peg1667
1353	Core	8	Aryldialkylphosphatase( EC:3.1.8.1 )	re10_peg1555	ch56_peg3374	re11_peg2622	re12_peg3516	re13_peg4918	re14_peg1203	reb0269_peg3072	re9_peg1668
1354	Core	8	short-chain dehydrogenase/reductase SDR	re10_peg1556	ch56_peg3375	re11_peg2623	re12_peg3515	re13_peg4919	re14_peg1202	reb0269_peg3071	re9_peg1669
1355	Core	8	transcriptional regulator, TetR family	re10_peg1557	ch56_peg3376	re11_peg2624	re12_peg3514	re13_peg4920	re14_peg1201	reb0269_peg3070	re9_peg1670
1356	Core	8	Enoyl-CoA hydratase (EC 4.2.1.17)	re10_peg1558	ch56_peg3377	re11_peg2625	re12_peg3513	re13_peg4921	re14_peg1200	reb0269_peg3069	re9_peg1671
1357	Core	8	hypothetical protein	re10_peg1559	ch56_peg3378	re11_peg2626	re12_peg3512	re13_peg4922	re14_peg1199	reb0269_peg3068	re9_peg1672
1358	Core	8	FIG00821918: hypothetical protein	re10_peg1560	ch56_peg3379	re11_peg2627	re12_peg3511	re13_peg4923	re14_peg1198	reb0269_peg3067	re9_peg1673
1359	Core	8	hypothetical protein	re10_peg1561	ch56_peg3380	re11_peg2628	re12_peg3510	re13_peg4924	re14_peg1197	reb0269_peg3066	re9_peg1674
1360	Core	8	Long-chain-fatty-acid--CoA ligase (EC 6.2.1.3)	re10_peg1562	ch56_peg3381	re11_peg2629	re12_peg3509	re13_peg4925	re14_peg1196	reb0269_peg3065	re9_peg1675
1361	Core	8	hypothetical protein	re10_peg1563	ch56_peg3382	re11_peg2630	re12_peg3508	re13_peg4926	re14_peg1195	reb0269_peg3064	re9_peg1676
1362	Core	8	FIG00827839: hypothetical protein	re10_peg1564	ch56_peg3383	re11_peg2631	re12_peg3507	re13_peg4927	re14_peg1194	reb0269_peg3063	re9_peg1677
1363	Core	8	hypothetical protein	re10_peg1565	ch56_peg3384	re11_peg2632	re12_peg3506	re13_peg4928	re14_peg1193	reb0269_peg3062	re9_peg1678
1364	Core	8	Oxidoreductase( EC:1.- )	re10_peg1566	ch56_peg3385	re11_peg2633	re12_peg3505	re13_peg4929	re14_peg1192	reb0269_peg3061	re9_peg1679
1365	Core	8	amidohydrolase 2	re10_peg1567	ch56_peg3386	re11_peg2634	re12_peg3504	re13_peg4930	re14_peg1191	reb0269_peg3060	re9_peg1680
1366	Core	8	hypothetical protein	re10_peg1568	ch56_peg3387	re11_peg2635	re12_peg3503	re13_peg4931	re14_peg1190	reb0269_peg3059	re9_peg1681
1367	Core	8	zinc-type alcohol dehydrogenase	re10_peg1569	ch56_peg3388	re11_peg2636	re12_peg3502	re13_peg4932	re14_peg1189	reb0269_peg3058	re9_peg1682
1368	Core	8	FIG00996894: hypothetical protein	re10_peg1571	ch56_peg499	re11_peg2638	re12_peg3500	re13_peg4934	re14_peg1187	reb0269_peg3056	re9_peg1684
1369	Core	8	hypothetical protein	re10_peg1572	ch56_peg500	re11_peg2639	re12_peg3499	re13_peg4935	re14_peg1186	reb0269_peg3055	re9_peg1685
1370	Core	8	putative esterase	re10_peg1573	ch56_peg501	re11_peg2640	re12_peg3498	re13_peg4936	re14_peg1185	reb0269_peg3054	re9_peg1686
1371	Core	8	FIG00997044: hypothetical protein	re10_peg1574	ch56_peg502	re11_peg2641	re12_peg3497	re13_peg4937	re14_peg1184	reb0269_peg3053	re9_peg1687
1372	Core	8	Allophanate hydrolase (EC 3.5.1.54)	re10_peg1575	ch56_peg2106	re11_peg2642	re12_peg3496	re13_peg4938	re14_peg1183	reb0269_peg3052	re9_peg1688
1373	Core	8	putative substrate-binding protein, subunit of ABC transporter	re10_peg1576	ch56_peg3389	re11_peg2643	re12_peg3495	re13_peg4939	re14_peg1182	reb0269_peg3051	re9_peg1689
1374	Core	8	Alkanesulfonates transport system permease protein	re10_peg1577	ch56_peg3390	re11_peg2644	re12_peg3494	re13_peg4940	re14_peg1181	reb0269_peg3050	re9_peg1690
1375	Core	8	ABC transporter related	re10_peg1578	ch56_peg3391	re11_peg2645	re12_peg3493	re13_peg4941	re14_peg1180	reb0269_peg3049	re9_peg1691
1376	Core	8	regulatory protein, GntR	re10_peg1579	ch56_peg3392	re11_peg2646	re12_peg3492	re13_peg4942	re14_peg1179	reb0269_peg3048	re9_peg1692
1377	Core	8	hypothetical protein	re10_peg1580	ch56_peg3393	re11_peg2647	re12_peg3491	re13_peg4943	re14_peg1178	reb0269_peg3047	re9_peg1693
1378	Core	8	possible transcriptional regulator, MarR family	re10_peg1581	ch56_peg3394	re11_peg2648	re12_peg3490	re13_peg4944	re14_peg1177	reb0269_peg3046	re9_peg1694
1379	Core	8	Long-chain-fatty-acid--CoA ligase (EC 6.2.1.3)	re10_peg1582	ch56_peg3395	re11_peg2649	re12_peg3489	re13_peg4945	re14_peg1176	reb0269_peg3045	re9_peg1695
1380	Core	8	NAD-dependent protein deacetylase of SIR2 family	re10_peg1583	ch56_peg3396	re11_peg2650	re12_peg3488	re13_peg4946	re14_peg1175	reb0269_peg3044	re9_peg1696
1381	Core	8	Uracil-DNA glycosylase, family 5	re10_peg1584	ch56_peg3397	re11_peg2651	re12_peg3487	re13_peg4947	re14_peg1174	reb0269_peg3043	re9_peg1697
1382	Core	8	hypothetical protein	re10_peg1585	ch56_peg3398	re11_peg2652	re12_peg3486	re13_peg4948	re14_peg1173	reb0269_peg3042	re9_peg1698
1383	Core	8	hypothetical protein	re10_peg1587	ch56_peg3400	re11_peg2654	re12_peg3484	re13_peg5322	re14_peg1171	reb0269_peg3040	re9_peg1700
1384	Core	8	Hydroxymethylpyrimidine ABC transporter, ATPase component	re10_peg1588	ch56_peg3401	re11_peg2655	re12_peg3483	re13_peg5323	re14_peg1170	reb0269_peg3039	re9_peg1701
1385	Core	8	Hydroxymethylpyrimidine ABC transporter, transmembrane component	re10_peg1589	ch56_peg3402	re11_peg2656	re12_peg3482	re13_peg5324	re14_peg1169	reb0269_peg3038	re9_peg1702
1386	Core	8	Hydroxymethylpyrimidine ABC transporter, substrate-binding component	re10_peg1590	ch56_peg3403	re11_peg2657	re12_peg3481	re13_peg5325	re14_peg1168	reb0269_peg3037	re9_peg1703
1387	Core	8	Thiaminase II (EC 3.5.99.2)	re10_peg1591	ch56_peg3404	re11_peg2658	re12_peg3480	re13_peg5326	re14_peg1167	reb0269_peg3036	re9_peg1704
1388	Core	8	FIG01000165: hypothetical protein	re10_peg1592	ch56_peg3405	re11_peg2659	re12_peg3479	re13_peg5327	re14_peg1166	reb0269_peg3035	re9_peg1705
1389	Core	8	putative oxidoreductase	re10_peg1593	ch56_peg3406	re11_peg2660	re12_peg3478	re13_peg5328	re14_peg1165	reb0269_peg3034	re9_peg1706
1390	Core	8	hypothetical protein	re10_peg1594	ch56_peg3407	re11_peg2661	re12_peg3477	re13_peg5329	re14_peg1164	reb0269_peg3033	re9_peg1707
1391	Core	8	Macrolide-efflux protein	re10_peg1596	ch56_peg3408	re11_peg2662	re12_peg3476	re13_peg5330	re14_peg1163	reb0269_peg3032	re9_peg1708
1392	Core	8	hypothetical protein	re10_peg1597	ch56_peg3409	re11_peg2663	re12_peg3475	re13_peg5331	re14_peg1162	reb0269_peg3031	re9_peg1709
1393	Core	8	ABC transporter	re10_peg1598	ch56_peg3410	re11_peg2664	re12_peg3474	re13_peg5332	re14_peg1161	reb0269_peg3030	re9_peg1710
1394	Core	8	Transcriptional regulator, DeoR family	re10_peg1599	ch56_peg3411	re11_peg2665	re12_peg3473	re13_peg5333	re14_peg1160	reb0269_peg3029	re9_peg1711
1395	Core	8	PhnB protein; putative DNA binding 3-demethylubiquinone-9 3-methyltransferase domain protein	re10_peg1600	ch56_peg3412	re11_peg2666	re12_peg3472	re13_peg5334	re14_peg1159	reb0269_peg3028	re9_peg1712
1396	Core	8	putative two-component system sensor kinase	re10_peg1601	ch56_peg3413	re11_peg2667	re12_peg3471	re13_peg5335	re14_peg1158	reb0269_peg3027	re9_peg1713
1397	Core	8	putative two-component system response regulator	re10_peg1602	ch56_peg3414	re11_peg2668	re12_peg3470	re13_peg5336	re14_peg1157	reb0269_peg3026	re9_peg1714
1398	Core	8	hypothetical protein	re10_peg1603	ch56_peg3415	re11_peg2669	re12_peg3469	re13_peg5337	re14_peg1156	reb0269_peg3025	re9_peg1715
1399	Core	8	hypothetical protein	re10_peg1605	ch56_peg3417	re11_peg2671	re12_peg4777	re13_peg5099	re14_peg1154	reb0269_peg3023	re9_peg1717
1400	Core	8	Alkanesulfonates-binding protein	re10_peg1606	ch56_peg3418	re11_peg2672	re12_peg4776	re13_peg5100	re14_peg1153	reb0269_peg3022	re9_peg1718
1401	Core	8	Alkanesulfonates transport system permease protein	re10_peg1607	ch56_peg3419	re11_peg2673	re12_peg4775	re13_peg5101	re14_peg1152	reb0269_peg3021	re9_peg1719
1402	Core	8	Alkanesulfonates ABC transporter ATP-binding protein / Sulfonate ABC transporter, ATP-binding subunit SsuB	re10_peg1608	ch56_peg3420	re11_peg2674	re12_peg4774	re13_peg5102	re14_peg1151	reb0269_peg3020	re9_peg1720
1403	Core	8	Dibenzothiophene desulfurization enzyme B	re10_peg1609	ch56_peg3421	re11_peg2675	re12_peg4773	re13_peg5103	re14_peg1150	reb0269_peg3019	re9_peg1721
1404	Core	8	Alkanesulfonate monooxygenase (EC 1.14.14.5)	re10_peg1610	ch56_peg3422	re11_peg2676	re12_peg4772	re13_peg5104	re14_peg1149	reb0269_peg3018	re9_peg1722
1405	Core	8	Alkanesulfonate monooxygenase (EC 1.14.14.5)	re10_peg1611	ch56_peg3423	re11_peg2677	re12_peg4771	re13_peg5105	re14_peg1148	reb0269_peg3017	re9_peg1723
1406	Core	8	Ribulose-5-phosphate 4-epimerase and related epimerases and aldolases	re10_peg1612	ch56_peg3424	re11_peg2678	re12_peg4770	re13_peg5106	re14_peg1147	reb0269_peg3016	re9_peg1724
1407	Core	8	Alkanesulfonates-binding protein	re10_peg1613	ch56_peg3425	re11_peg2679	re12_peg4769	re13_peg5107	re14_peg1146	reb0269_peg3015	re9_peg1725
1408	Core	8	Spermidine synthase-like protein	re10_peg1614	ch56_peg3426	re11_peg2680	re12_peg4768	re13_peg5108	re14_peg1145	reb0269_peg3014	re9_peg1726
1409	Core	8	hypothetical protein	re10_peg1616	ch56_peg370	re11_peg2682	re12_peg4766	re13_peg5111	re14_peg1143	reb0269_peg3011	re9_peg1728
1410	Core	8	Enoyl-CoA hydratase (EC 4.2.1.17)	re10_peg1617	ch56_peg377	re11_peg2689	re12_peg4271	re13_peg5118	re14_peg1142	reb0269_peg3010	re9_peg1735
1411	Core	8	Membrane protease family protein BA0301	re10_peg1618	ch56_peg378	re11_peg2690	re12_peg4270	re13_peg5119	re14_peg1141	reb0269_peg3009	re9_peg1736
1412	Core	8	hypothetical protein	re10_peg1619	ch56_peg379	re11_peg2691	re12_peg4269	re13_peg5120	re14_peg1140	reb0269_peg3008	re9_peg1737
1413	Core	8	FIG00997063: hypothetical protein	re10_peg1620	ch56_peg380	re11_peg2692	re12_peg4268	re13_peg5121	re14_peg1139	reb0269_peg3007	re9_peg1738
1414	Core	8	hypothetical protein	re10_peg1621	ch56_peg381	re11_peg2693	re12_peg4267	re13_peg5122	re14_peg1138	reb0269_peg3006	re9_peg1739
1415	Core	8	FIG00994530: hypothetical protein	re10_peg1622	ch56_peg382	re11_peg2694	re12_peg4266	re13_peg5123	re14_peg1137	reb0269_peg3005	re9_peg1740
1416	Core	8	hypothetical protein	re10_peg1623	ch56_peg383	re11_peg2695	re12_peg4265	re13_peg5124	re14_peg1136	reb0269_peg3004	re9_peg1741
1417	Core	8	hypothetical protein	re10_peg1624	ch56_peg384	re11_peg2696	re12_peg4264	re13_peg5125	re14_peg1135	reb0269_peg3003	re9_peg1742
1418	Core	8	hypothetical protein	re10_peg1625	ch56_peg385	re11_peg2697	re12_peg4263	re13_peg5126	re14_peg1134	reb0269_peg3002	re9_peg1743
1419	Core	8	FIG00998723: hypothetical protein	re10_peg1626	ch56_peg386	re11_peg2698	re12_peg4262	re13_peg5127	re14_peg1133	reb0269_peg3001	re9_peg1744
1420	Core	8	FIG01001081: hypothetical protein	re10_peg1627	ch56_peg387	re11_peg2699	re12_peg4261	re13_peg5128	re14_peg1132	reb0269_peg3000	re9_peg1745
1421	Core	8	hypothetical protein	re10_peg1628	ch56_peg388	re11_peg2700	re12_peg4260	re13_peg5129	re14_peg1131	reb0269_peg2999	re9_peg1746
1422	Core	8	Hypothetical Nudix-like regulator	re10_peg1629	ch56_peg389	re11_peg2701	re12_peg4259	re13_peg5130	re14_peg1130	reb0269_peg2998	re9_peg1747
1423	Core	8	ADP-ribosylglycohydrolase	re10_peg1630	ch56_peg390	re11_peg2702	re12_peg4258	re13_peg5131	re14_peg1129	reb0269_peg2997	re9_peg1748
1424	Core	8	COG2110, Macro domain, possibly ADP-ribose binding module	re10_peg1631	ch56_peg391	re11_peg2703	re12_peg4257	re13_peg5132	re14_peg1128	reb0269_peg2996	re9_peg1749
1425	Core	8	Lactate-responsive regulator LldR in Actinobacteria, GntR family	re10_peg1632	ch56_peg392	re11_peg2704	re12_peg4256	re13_peg5133	re14_peg1127	reb0269_peg2995	re9_peg1750
1426	Core	8	L-lactate permease	re10_peg1633	ch56_peg393	re11_peg2705	re12_peg4255	re13_peg5134	re14_peg1126	reb0269_peg2994	re9_peg1751
1427	Core	8	Predicted L-lactate dehydrogenase, Fe-S oxidoreductase subunit YkgE	re10_peg1634	ch56_peg394	re11_peg2706	re12_peg4254	re13_peg5135	re14_peg1125	reb0269_peg2993	re9_peg1752
1428	Core	8	Predicted L-lactate dehydrogenase, Iron-sulfur cluster-binding subunit YkgF	re10_peg1635	ch56_peg395	re11_peg2707	re12_peg4253	re13_peg5136	re14_peg1124	reb0269_peg2992	re9_peg1753
1429	Core	8	Predicted L-lactate dehydrogenase, hypothetical protein subunit YkgG	re10_peg1636	ch56_peg396	re11_peg2708	re12_peg4252	re13_peg5137	re14_peg1123	reb0269_peg2991	re9_peg1754
1430	Core	8	putative conserved protein; glyoxalase and dihydroxybiphenyl dioxygenase domain	re10_peg1637	ch56_peg397	re11_peg2713	re12_peg4251	re13_peg5138	re14_peg1122	reb0269_peg2990	re9_peg1755
1431	Core	8	putative transcriptional regulator	re10_peg1638	ch56_peg398	re11_peg2714	re12_peg4250	re13_peg5139	re14_peg1121	reb0269_peg2989	re9_peg1756
1432	Core	8	Exodeoxyribonuclease V beta chain (EC 3.1.11.5)	re10_peg1643	ch56_peg2324	re11_peg2718	re12_peg4246	re13_peg4682	re14_peg1118	reb0269_peg1226	re9_peg1760
1433	Core	8	Exodeoxyribonuclease V alpha chain (EC 3.1.11.5)	re10_peg1644	ch56_peg2325	re11_peg2719	re12_peg1360	re13_peg4683	re14_peg1117	reb0269_peg1227	re9_peg1761
1434	Core	8	Putative membrane-bound ClpP-class protease associated with aq_911	re10_peg1650	ch56_peg954	re11_peg2730	re12_peg1356	re13_peg4693	re14_peg1108	reb0269_peg1233	re9_peg1765
1435	Core	8	Putative stomatin/prohibitin-family membrane protease subunit aq_911	re10_peg1651	ch56_peg955	re11_peg2731	re12_peg1355	re13_peg4694	re14_peg1107	reb0269_peg1234	re9_peg1766
1436	Core	8	hypothetical protein	re10_peg1654	ch56_peg957	re11_peg2732	re12_peg1354	re13_peg4695	re14_peg1106	reb0269_peg1235	re9_peg1767
1437	Core	8	Nicotinamide-nucleotide adenylyltransferase, NadR family (EC 2.7.7.1) / Ribosylnicotinamide kinase (EC 2.7.1.22)	re10_peg1672	ch56_peg958	re11_peg2750	re12_peg1341	re13_peg4708	re14_peg1074	reb0269_peg1268	re9_peg1781
1438	Core	8	Fe-S protein, homolog of lactate dehydrogenase SO1521	re10_peg1673	ch56_peg959	re11_peg2751	re12_peg1340	re13_peg4709	re14_peg1073	reb0269_peg1269	re9_peg1782
1439	Core	8	hypothetical protein	re10_peg1674	ch56_peg960	re11_peg2752	re12_peg1339	re13_peg4710	re14_peg1072	reb0269_peg1270	re9_peg1783
1440	Core	8	hypothetical protein	re10_peg1675	ch56_peg961	re11_peg2753	re12_peg1338	re13_peg4711	re14_peg1071	reb0269_peg1271	re9_peg1784
1441	Core	8	hypothetical protein	re10_peg1676	ch56_peg963	re11_peg2755	re12_peg1337	re13_peg4713	re14_peg1069	reb0269_peg1273	re9_peg1785
1442	Core	8	hypothetical protein	re10_peg1677	ch56_peg1946	re11_peg2756	re12_peg1336	re13_peg4714	re14_peg1068	reb0269_peg1274	re9_peg1786
1443	Core	8	Phosphoserine phosphatase (EC 3.1.3.3) / 1-acyl-sn-glycerol-3-phosphate acyltransferase (EC 2.3.1.51)	re10_peg1678	ch56_peg1945	re11_peg2757	re12_peg1335	re13_peg4715	re14_peg1067	reb0269_peg1275	re9_peg1787
1444	Core	8	Glycerol-3-phosphate acyltransferase (EC 2.3.1.15)	re10_peg1679	ch56_peg1944	re11_peg2758	re12_peg1334	re13_peg4716	re14_peg1066	reb0269_peg1276	re9_peg1788
1445	Core	8	protein of unknown function UPF0089	re10_peg1680	ch56_peg1943	re11_peg2759	re12_peg1333	re13_peg4717	re14_peg1065	reb0269_peg1277	re9_peg1789
1446	Core	8	formamidase( EC:3.5.1.49 )	re10_peg1683	ch56_peg3588	re11_peg2762	re12_peg1331	re13_peg4719	re14_peg1062	reb0269_peg1280	re9_peg1791
1447	Core	8	hypothetical protein	re10_peg1684	ch56_peg3589	re11_peg2763	re12_peg1330	re13_peg4720	re14_peg1061	reb0269_peg1281	re9_peg1792
1448	Core	8	FIG00999990: hypothetical protein	re10_peg1685	ch56_peg3590	re11_peg2764	re12_peg1329	re13_peg4721	re14_peg1060	reb0269_peg1282	re9_peg1793
1449	Core	8	FIG00996207: hypothetical protein	re10_peg1686	ch56_peg3591	re11_peg2765	re12_peg1328	re13_peg4722	re14_peg1059	reb0269_peg1283	re9_peg1794
1450	Core	8	hypothetical protein	re10_peg1687	ch56_peg3592	re11_peg2766	re12_peg1327	re13_peg4723	re14_peg1058	reb0269_peg1284	re9_peg1795
1451	Core	8	Long-chain-fatty-acid--CoA ligase (EC 6.2.1.3)	re10_peg1688	ch56_peg3593	re11_peg2767	re12_peg1326	re13_peg4724	re14_peg1057	reb0269_peg1285	re9_peg1796
1452	Core	8	NAD(P) transhydrogenase alpha subunit (EC 1.6.1.2)	re10_peg1691	ch56_peg3596	re11_peg2770	re12_peg1323	re13_peg4727	re14_peg1054	reb0269_peg1286	re9_peg1799
1453	Core	8	NAD(P) transhydrogenase subunit beta (EC 1.6.1.2)	re10_peg1692	ch56_peg3597	re11_peg2771	re12_peg1322	re13_peg4728	re14_peg1053	reb0269_peg1100	re9_peg1800
1454	Core	8	FIG00997761: hypothetical protein	re10_peg1693	ch56_peg3598	re11_peg2772	re12_peg1321	re13_peg4729	re14_peg1052	reb0269_peg1099	re9_peg1801
1455	Core	8	Dihydrolipoamide acetyltransferase component of pyruvate dehydrogenase complex (EC 2.3.1.12)	re10_peg1694	ch56_peg3599	re11_peg2773	re12_peg1320	re13_peg4395	re14_peg1051	reb0269_peg1098	re9_peg1802
1456	Core	8	Pyruvate dehydrogenase E1 component beta subunit (EC 1.2.4.1)	re10_peg1695	ch56_peg3600	re11_peg2774	re12_peg1319	re13_peg4396	re14_peg1050	reb0269_peg1097	re9_peg1803
1457	Core	8	Pyruvate dehydrogenase E1 component alpha subunit (EC 1.2.4.1)	re10_peg1696	ch56_peg3601	re11_peg2775	re12_peg1318	re13_peg4397	re14_peg1049	reb0269_peg1096	re9_peg1804
1458	Core	8	Transcriptional regulator, AsnC family	re10_peg1697	ch56_peg3602	re11_peg2776	re12_peg1317	re13_peg4398	re14_peg1048	reb0269_peg1095	re9_peg1805
1459	Core	8	Acyl-CoA dehydrogenase (EC 1.3.99.3)	re10_peg1698	ch56_peg3603	re11_peg2777	re12_peg1316	re13_peg4399	re14_peg1047	reb0269_peg1094	re9_peg1806
1460	Core	8	putative 4-hydroxybenzoyl-CoA thioesterase	re10_peg1699	ch56_peg3604	re11_peg2778	re12_peg1315	re13_peg4400	re14_peg1046	reb0269_peg1093	re9_peg1807
1461	Core	8	integral membrane protein	re10_peg1700	ch56_peg3605	re11_peg2779	re12_peg1314	re13_peg4401	re14_peg1045	reb0269_peg1092	re9_peg1808
1462	Core	8	Shikimate 5-dehydrogenase I gamma (EC 1.1.1.25)	re10_peg1701	ch56_peg3606	re11_peg2780	re12_peg1313	re13_peg4402	re14_peg1044	reb0269_peg1091	re9_peg1809
1463	Core	8	hypothetical protein	re10_peg1702	ch56_peg3607	re11_peg2781	re12_peg1312	re13_peg4403	re14_peg1043	reb0269_peg1090	re9_peg1810
1464	Core	8	hypothetical protein	re10_peg1703	ch56_peg3608	re11_peg2782	re12_peg1311	re13_peg4404	re14_peg1042	reb0269_peg1089	re9_peg1811
1465	Core	8	Helicase, SNF2/RAD54 family	re10_peg1704	ch56_peg3609	re11_peg2783	re12_peg1310	re13_peg4405	re14_peg1041	reb0269_peg1088	re9_peg1812
1466	Core	8	hypothetical protein	re10_peg1705	ch56_peg3610	re11_peg2784	re12_peg1309	re13_peg4406	re14_peg1040	reb0269_peg1087	re9_peg1813
1467	Core	8	N-acetyl-L,L-diaminopimelate deacetylase (EC 3.5.1.47)	re10_peg1706	ch56_peg3611	re11_peg2785	re12_peg1308	re13_peg4407	re14_peg1039	reb0269_peg1086	re9_peg1814
1468	Core	8	hypothetical protein; putative signal peptide	re10_peg1712	ch56_peg3626	re11_peg2791	re12_peg1293	re13_peg4413	re14_peg1032	reb0269_peg1080	re9_peg1829
1469	Core	8	hypothetical protein	re10_peg1713	ch56_peg3628	re11_peg2792	re12_peg1291	re13_peg4414	re14_peg1031	reb0269_peg1079	re9_peg1830
1470	Core	8	Arylsulfatase (EC 3.1.6.1)	re10_peg1714	ch56_peg3630	re11_peg2793	re12_peg1289	re13_peg4415	re14_peg1030	reb0269_peg1078	re9_peg1832
1471	Core	8	hypothetical protein	re10_peg1715	ch56_peg3631	re11_peg2794	re12_peg1288	re13_peg4416	re14_peg1029	reb0269_peg1077	re9_peg1833
1472	Core	8	Methylmalonate-semialdehyde dehydrogenase (EC 1.2.1.27)	re10_peg1716	ch56_peg3632	re11_peg2795	re12_peg1287	re13_peg4417	re14_peg1028	reb0269_peg1076	re9_peg1834
1473	Core	8	Butyryl-CoA dehydrogenase (EC 1.3.99.2)	re10_peg1717	ch56_peg3633	re11_peg2796	re12_peg1286	re13_peg4418	re14_peg1027	reb0269_peg1075	re9_peg1835
1474	Core	8	Butyryl-CoA dehydrogenase (EC 1.3.99.2)	re10_peg1718	ch56_peg3634	re11_peg2797	re12_peg1285	re13_peg4419	re14_peg1026	reb0269_peg1074	re9_peg1836
1475	Core	8	3-hydroxyisobutyryl-CoA hydrolase (EC 3.1.2.4)	re10_peg1719	ch56_peg3635	re11_peg2798	re12_peg1284	re13_peg4420	re14_peg1025	reb0269_peg1073	re9_peg1837
1476	Core	8	3-hydroxyisobutyrate dehydrogenase (EC 1.1.1.31)	re10_peg1720	ch56_peg3636	re11_peg2799	re12_peg1283	re13_peg4421	re14_peg1024	reb0269_peg1072	re9_peg1838
1477	Core	8	Enoyl-CoA hydratase (EC 4.2.1.17)	re10_peg1721	ch56_peg3637	re11_peg2800	re12_peg1282	re13_peg4422	re14_peg1023	reb0269_peg1071	re9_peg1839
1478	Core	8	2-hydroxymuconic semialdehyde hydrolase (EC 3.7.1.9)	re10_peg1722	ch56_peg3638	re11_peg2801	re12_peg1281	re13_peg4423	re14_peg1022	reb0269_peg1070	re9_peg1840
1479	Core	8	Transcriptional regulator, MarR family	re10_peg1723	ch56_peg3639	re11_peg2802	re12_peg1280	re13_peg4424	re14_peg1021	reb0269_peg1069	re9_peg1841
1480	Core	8	Transcriptional regulator, MarR family	re10_peg1724	ch56_peg3640	re11_peg2803	re12_peg1279	re13_peg4425	re14_peg1020	reb0269_peg1068	re9_peg1842
1481	Core	8	putative efflux MFS permease	re10_peg1725	ch56_peg3641	re11_peg2804	re12_peg1278	re13_peg4426	re14_peg1019	reb0269_peg1067	re9_peg1843
1482	Core	8	multidrug resistance transporter, MFS superfamily	re10_peg1726	ch56_peg3642	re11_peg2805	re12_peg1277	re13_peg4427	re14_peg1018	reb0269_peg1066	re9_peg1844
1483	Core	8	hypothetical protein	re10_peg1727	ch56_peg3643	re11_peg2806	re12_peg1276	re13_peg4429	re14_peg1017	reb0269_peg1064	re9_peg1845
1484	Core	8	FIG00994930: hypothetical protein	re10_peg1728	ch56_peg3644	re11_peg2807	re12_peg1275	re13_peg4430	re14_peg1016	reb0269_peg1063	re9_peg1846
1485	Core	8	3-oxoacyl-[acyl-carrier protein] reductase (EC 1.1.1.100)	re10_peg1729	ch56_peg3645	re11_peg2808	re12_peg1274	re13_peg4431	re14_peg1015	reb0269_peg1062	re9_peg1847
1486	Core	8	FIG00994788: hypothetical protein	re10_peg1730	ch56_peg3646	re11_peg2809	re12_peg1273	re13_peg4432	re14_peg1014	reb0269_peg1061	re9_peg1848
1487	Core	8	Transcriptional regulator, IclR family	re10_peg1731	ch56_peg3647	re11_peg2810	re12_peg1272	re13_peg4433	re14_peg1013	reb0269_peg1060	re9_peg1849
1488	Core	8	Sulfate adenylyltransferase subunit 2 (EC 2.7.7.4)	re10_peg1732	ch56_peg3648	re11_peg2811	re12_peg1271	re13_peg4434	re14_peg1012	reb0269_peg1059	re9_peg1850
1489	Core	8	Sulfate adenylyltransferase subunit 1 (EC 2.7.7.4)	re10_peg1733	ch56_peg3649	re11_peg2812	re12_peg1270	re13_peg4435	re14_peg1011	reb0269_peg1058	re9_peg1851
1490	Core	8	probable CysQ protein	re10_peg1734	ch56_peg3650	re11_peg2813	re12_peg1269	re13_peg4436	re14_peg1010	reb0269_peg1057	re9_peg1852
1491	Core	8	hypothetical protein	re10_peg1735	ch56_peg3651	re11_peg2814	re12_peg1268	re13_peg4437	re14_peg1009	reb0269_peg1056	re9_peg1853
1492	Core	8	Transcriptional regulator, ArsR family	re10_peg1736	ch56_peg3652	re11_peg2815	re12_peg1267	re13_peg4438	re14_peg1008	reb0269_peg1055	re9_peg1854
1493	Core	8	INTEGRAL MEMBRANE INDOLYLACETYLINOSITOL ARABINOSYLTRANSFERASE EMBC (ARABINOSYLINDOLYLACETYLINOSITOL SYNTHASE)	re10_peg1737	ch56_peg3653	re11_peg2816	re12_peg1266	re13_peg4439	re14_peg1007	reb0269_peg1054	re9_peg1855
1494	Core	8	PROBABLE OXIDOREDUCTASE	re10_peg1738	ch56_peg3654	re11_peg2817	re12_peg1265	re13_peg4440	re14_peg1006	reb0269_peg1053	re9_peg1856
1495	Core	8	hypothetical protein	re10_peg1739	ch56_peg3655	re11_peg2818	re12_peg1264	re13_peg4441	re14_peg1005	reb0269_peg1052	re9_peg1857
1496	Core	8	FIG00995041: hypothetical protein	re10_peg1740	ch56_peg3656	re11_peg2819	re12_peg1263	re13_peg4442	re14_peg1004	reb0269_peg1051	re9_peg1858
1497	Core	8	FIG00994026: hypothetical protein	re10_peg1741	ch56_peg3657	re11_peg2820	re12_peg1262	re13_peg4443	re14_peg1003	reb0269_peg1050	re9_peg1859
1498	Core	8	Homoserine dehydrogenase (EC 1.1.1.3)	re10_peg1744	ch56_peg1242	re11_peg2824	re12_peg1259	re13_peg4446	re14_peg1000	reb0269_peg1047	re9_peg1862
1499	Core	8	Homoserine kinase (EC 2.7.1.39)	re10_peg1746	ch56_peg1244	re11_peg2826	re12_peg4559	re13_peg4448	re14_peg998	reb0269_peg1045	re9_peg1864
1500	Core	8	Transcription termination factor Rho	re10_peg1747	ch56_peg1245	re11_peg2827	re12_peg4560	re13_peg4449	re14_peg997	reb0269_peg1044	re9_peg1865
1501	Core	8	LSU ribosomal protein L31p @ LSU ribosomal protein L31p, zinc-dependent	re10_peg1748	ch56_peg1246	re11_peg2828	re12_peg4561	re13_peg4450	re14_peg996	reb0269_peg1043	re9_peg1866
1502	Core	8	Peptide chain release factor 1	re10_peg1749	ch56_peg1855	re11_peg2829	re12_peg4562	re13_peg4451	re14_peg995	reb0269_peg1042	re9_peg1867
1503	Core	8	hypothetical protein	re10_peg1750	ch56_peg1856	re11_peg2830	re12_peg4563	re13_peg4452	re14_peg994	reb0269_peg1041	re9_peg1868
1504	Core	8	Protein-N(5)-glutamine methyltransferase PrmC, methylates polypeptide chain release factors RF1 and RF2	re10_peg1751	ch56_peg1857	re11_peg2831	re12_peg4564	re13_peg4454	re14_peg993	reb0269_peg1039	re9_peg1869
1505	Core	8	YrdC/Sua5 family protein, required for threonylcarbamoyladenosine (t(6)A) formation in tRNA	re10_peg1752	ch56_peg1858	re11_peg2832	re12_peg4565	re13_peg4455	re14_peg992	reb0269_peg1038	re9_peg1870
1506	Core	8	Undecaprenyl-phosphate N-acetylglucosaminyl 1-phosphate transferase (EC 2.7.8.-)	re10_peg1753	ch56_peg1859	re11_peg2833	re12_peg4566	re13_peg4456	re14_peg991	reb0269_peg1037	re9_peg1871
1507	Core	8	ATP synthase protein I	re10_peg1754	ch56_peg1860	re11_peg2834	re12_peg4567	re13_peg4457	re14_peg990	reb0269_peg1036	re9_peg1872
1508	Core	8	ATP synthase A chain (EC 3.6.3.14)	re10_peg1755	ch56_peg1861	re11_peg2835	re12_peg4568	re13_peg4458	re14_peg989	reb0269_peg1035	re9_peg1873
1509	Core	8	ATP synthase C chain (EC 3.6.3.14)	re10_peg1756	ch56_peg1862	re11_peg2836	re12_peg4569	re13_peg4459	re14_peg988	reb0269_peg1034	re9_peg1874
1510	Core	8	ATP synthase B chain (EC 3.6.3.14)	re10_peg1757	ch56_peg1863	re11_peg2837	re12_peg4570	re13_peg4460	re14_peg987	reb0269_peg1033	re9_peg1875
1511	Core	8	ATP synthase delta chain (EC 3.6.3.14)	re10_peg1758	ch56_peg1864	re11_peg2838	re12_peg4571	re13_peg4461	re14_peg986	reb0269_peg1032	re9_peg1876
1512	Core	8	ATP synthase alpha chain (EC 3.6.3.14)	re10_peg1759	ch56_peg1865	re11_peg2839	re12_peg4572	re13_peg4462	re14_peg985	reb0269_peg1031	re9_peg1877
1513	Core	8	ATP synthase gamma chain (EC 3.6.3.14)	re10_peg1760	ch56_peg1866	re11_peg2840	re12_peg4573	re13_peg4463	re14_peg984	reb0269_peg1030	re9_peg1878
1514	Core	8	ATP synthase beta chain (EC 3.6.3.14)	re10_peg1761	ch56_peg1867	re11_peg2841	re12_peg4574	re13_peg4464	re14_peg983	reb0269_peg1029	re9_peg1879
1515	Core	8	ATP synthase epsilon chain (EC 3.6.3.14)	re10_peg1762	ch56_peg1868	re11_peg2842	re12_peg4575	re13_peg4465	re14_peg982	reb0269_peg1028	re9_peg1880
1516	Core	8	Possible membrane protein	re10_peg1763	ch56_peg1869	re11_peg2843	re12_peg4576	re13_peg4466	re14_peg981	reb0269_peg1027	re9_peg1881
1517	Core	8	Cob(I)alamin adenosyltransferase PduO (EC 2.5.1.17)	re10_peg1764	ch56_peg1870	re11_peg2844	re12_peg4577	re13_peg4467	re14_peg980	reb0269_peg1026	re9_peg1882
1518	Core	8	UDP-N-acetylglucosamine 1-carboxyvinyltransferase (EC 2.5.1.7)	re10_peg1765	ch56_peg1871	re11_peg2845	re12_peg4578	re13_peg4468	re14_peg979	reb0269_peg1025	re9_peg1883
1519	Core	8	Adenylate cyclase (EC 4.6.1.1)	re10_peg1766	ch56_peg1363	re11_peg4622	re12_peg2957	re13_peg5351	re14_peg978	reb0269_peg4163	re9_peg1884
1520	Core	8	FIG00996186: hypothetical protein	re10_peg1767	ch56_peg1364	re11_peg4623	re12_peg2956	re13_peg5352	re14_peg977	reb0269_peg4164	re9_peg1885
1521	Core	8	FIG00997641: hypothetical protein	re10_peg1768	ch56_peg1365	re11_peg4624	re12_peg2955	re13_peg5353	re14_peg976	reb0269_peg4165	re9_peg1886
1522	Core	8	probable myosin	re10_peg1769	ch56_peg1366	re11_peg4625	re12_peg2954	re13_peg5354	re14_peg975	reb0269_peg4166	re9_peg1887
1523	Core	8	Methylmalonyl-CoA epimerase (EC 5.1.99.1); Ethylmalonyl-CoA epimerase	re10_peg1770	ch56_peg1367	re11_peg4626	re12_peg2953	re13_peg5355	re14_peg974	reb0269_peg4167	re9_peg1888
1524	Core	8	3-ketoacyl-CoA thiolase (EC 2.3.1.16) @ Acetyl-CoA acetyltransferase (EC 2.3.1.9)	re10_peg1771	ch56_peg1368	re11_peg4627	re12_peg2952	re13_peg5356	re14_peg973	reb0269_peg4168	re9_peg1889
1525	Core	8	COG3118: Thioredoxin domain-containing protein EC-YbbN	re10_peg1773	ch56_peg1529	re11_peg4629	re12_peg2950	re13_peg5358	re14_peg971	reb0269_peg4170	re9_peg1891
1526	Core	8	POSSIBLE LIPOPROTEIN PEPTIDASE LPQM	re10_peg1774	ch56_peg1530	re11_peg4630	re12_peg2949	re13_peg5359	re14_peg970	reb0269_peg4171	re9_peg1892
1527	Core	8	1,4-alpha-glucan (glycogen) branching enzyme, GH-13-type (EC 2.4.1.18)	re10_peg1775	ch56_peg1531	re11_peg4631	re12_peg2948	re13_peg5360	re14_peg969	reb0269_peg4172	re9_peg1893
1528	Core	8	Putative glucanase glgE (EC 3.2.1.-)	re10_peg1776	ch56_peg1532	re11_peg4632	re12_peg2947	re13_peg5361	re14_peg968	reb0269_peg4173	re9_peg1894
1529	Core	8	Glycogen phosphorylase (EC 2.4.1.1)	re10_peg1777	ch56_peg1534	re11_peg4634	re12_peg2945	re13_peg3711	re14_peg966	reb0269_peg4175	re9_peg1896
1530	Core	8	Gamma-aminobutyrate:alpha-ketoglutarate aminotransferase (EC 2.6.1.19)	re10_peg1778	ch56_peg1535	re11_peg4635	re12_peg2944	re13_peg3712	re14_peg965	reb0269_peg4176	re9_peg1897
1531	Core	8	FIG00998200: hypothetical protein	re10_peg1779	ch56_peg1536	re11_peg4636	re12_peg2943	re13_peg3713	re14_peg964	reb0269_peg4177	re9_peg1898
1532	Core	8	putative ABC transporter ATP-binding protein	re10_peg1780	ch56_peg1537	re11_peg4637	re12_peg2942	re13_peg3714	re14_peg963	reb0269_peg4178	re9_peg1899
1533	Core	8	DinG family ATP-dependent helicase YoaA	re10_peg1781	ch56_peg1538	re11_peg4638	re12_peg2941	re13_peg3715	re14_peg962	reb0269_peg4179	re9_peg1900
1534	Core	8	Cytochrome P450	re10_peg1782	ch56_peg1539	re11_peg4639	re12_peg2940	re13_peg3716	re14_peg961	reb0269_peg4180	re9_peg1901
1535	Core	8	Transcriptional regulator, TetR family	re10_peg1783	ch56_peg1540	re11_peg4640	re12_peg2939	re13_peg3717	re14_peg960	reb0269_peg4181	re9_peg1902
1536	Core	8	Nicotinamidase (EC 3.5.1.19)	re10_peg1784	ch56_peg1541	re11_peg4641	re12_peg2938	re13_peg3718	re14_peg959	reb0269_peg4182	re9_peg1903
1537	Core	8	Nicotinate phosphoribosyltransferase (EC 2.4.2.11)	re10_peg1785	ch56_peg1542	re11_peg4642	re12_peg2937	re13_peg3719	re14_peg958	reb0269_peg4183	re9_peg1904
1538	Core	8	ATP-dependent Clp protease adaptor protein ClpS	re10_peg1786	ch56_peg1543	re11_peg4643	re12_peg2936	re13_peg3720	re14_peg957	reb0269_peg4184	re9_peg1905
1539	Core	8	Transcriptional regulatory protein	re10_peg1787	ch56_peg1544	re11_peg4644	re12_peg2935	re13_peg3721	re14_peg956	reb0269_peg4185	re9_peg1906
1540	Core	8	possible hydrolase	re10_peg1788	ch56_peg1545	re11_peg4645	re12_peg2934	re13_peg3722	re14_peg955	reb0269_peg4186	re9_peg1907
1541	Core	8	Rhomboid membrane family protein	re10_peg1789	ch56_peg1546	re11_peg4646	re12_peg2933	re13_peg3723	re14_peg954	reb0269_peg4187	re9_peg1908
1542	Core	8	Ribonuclease Z (EC 3.1.26.11)	re10_peg1790	ch56_peg1547	re11_peg4647	re12_peg2932	re13_peg3724	re14_peg953	reb0269_peg4188	re9_peg1909
1543	Core	8	Ribonuclease PH (EC 2.7.7.56)	re10_peg1791	ch56_peg1548	re11_peg4648	re12_peg2931	re13_peg3725	re14_peg952	reb0269_peg4189	re9_peg1910
1544	Core	8	Nucleoside 5-triphosphatase RdgB (dHAPTP, dITP, XTP-specific) (EC 3.6.1.15)	re10_peg1792	ch56_peg1549	re11_peg4649	re12_peg2930	re13_peg3726	re14_peg951	reb0269_peg4190	re9_peg1911
1545	Core	8	CONSERVED MEMBRANE PROTEIN	re10_peg1793	ch56_peg1550	re11_peg4650	re12_peg2929	re13_peg3727	re14_peg950	reb0269_peg4191	re9_peg1912
1546	Core	8	Lipoprotein LprD	re10_peg1794	ch56_peg1551	re11_peg4651	re12_peg2928	re13_peg3728	re14_peg949	reb0269_peg4192	re9_peg1913
1547	Core	8	hypothetical protein	re10_peg1795	ch56_peg1552	re11_peg4652	re12_peg2927	re13_peg3729	re14_peg948	reb0269_peg4193	re9_peg1914
1548	Core	8	SSU ribosomal protein S16p	re10_peg1796	ch56_peg1553	re11_peg4653	re12_peg2926	re13_peg3730	re14_peg947	reb0269_peg4194	re9_peg1915
1549	Core	8	16S rRNA processing protein RimM	re10_peg1797	ch56_peg1554	re11_peg4654	re12_peg2924	re13_peg3732	re14_peg945	reb0269_peg4196	re9_peg1917
1550	Core	8	tRNA (Guanine37-N1) -methyltransferase (EC 2.1.1.31)	re10_peg1798	ch56_peg1555	re11_peg4655	re12_peg2923	re13_peg3733	re14_peg944	reb0269_peg4197	re9_peg1918
1551	Core	8	Putative lipoprotein lppW precursor	re10_peg1800	ch56_peg1557	re11_peg4656	re12_peg2921	re13_peg3735	re14_peg943	reb0269_peg4199	re9_peg1920
1552	Core	8	hypothetical protein	re10_peg1802	ch56_peg1204	re11_peg4658	re12_peg2919	re13_peg3737	re14_peg941	reb0269_peg4201	re9_peg1922
1553	Core	8	Sulfatase modifying factor 1 precursor (C-alpha-formyglycine- generating enzyme 1)	re10_peg1803	ch56_peg1203	re11_peg4659	re12_peg2918	re13_peg3738	re14_peg940	reb0269_peg4202	re9_peg1923
1554	Core	8	Probable conserved integral membrane protein	re10_peg1804	ch56_peg1202	re11_peg4660	re12_peg2917	re13_peg3739	re14_peg939	reb0269_peg4203	re9_peg1924
1555	Core	8	LSU ribosomal protein L19p	re10_peg1805	ch56_peg1201	re11_peg4661	re12_peg2916	re13_peg3740	re14_peg938	reb0269_peg4204	re9_peg1925
1556	Core	8	Signal peptidase I (EC 3.4.21.89)	re10_peg1806	ch56_peg1200	re11_peg4662	re12_peg2915	re13_peg3741	re14_peg937	reb0269_peg4205	re9_peg1926
1557	Core	8	Ribonuclease HII (EC 3.1.26.4)	re10_peg1807	ch56_peg1199	re11_peg4663	re12_peg2914	re13_peg3742	re14_peg936	reb0269_peg4206	re9_peg1927
1558	Core	8	Protein often found in Actinomycetes clustered with signal peptidase and/or RNaseHII	re10_peg1808	ch56_peg1198	re11_peg4664	re12_peg2913	re13_peg3743	re14_peg935	reb0269_peg4207	re9_peg1928
1559	Core	8	hypothetical protein	re10_peg1809	ch56_peg1197	re11_peg4665	re12_peg2912	re13_peg3744	re14_peg934	reb0269_peg4208	re9_peg1929
1560	Core	8	Endonuclease (EC 3.1.-.-)	re10_peg1810	ch56_peg1196	re11_peg4666	re12_peg2911	re13_peg3745	re14_peg933	reb0269_peg4209	re9_peg1930
1561	Core	8	MG(2+) CHELATASE FAMILY PROTEIN / ComM-related protein	re10_peg1811	ch56_peg1195	re11_peg4667	re12_peg2910	re13_peg3746	re14_peg932	reb0269_peg4219	re9_peg1931
1562	Core	8	Rossmann fold nucleotide-binding protein Smf possibly involved in DNA uptake	re10_peg1812	ch56_peg3676	re11_peg4668	re12_peg2909	re13_peg3747	re14_peg931	reb0269_peg4220	re9_peg1932
1563	Core	8	FIG00995223: hypothetical protein	re10_peg1813	ch56_peg3677	re11_peg4669	re12_peg2908	re13_peg3748	re14_peg930	reb0269_peg4221	re9_peg1933
1564	Core	8	hypothetical protein	re10_peg1814	ch56_peg3678	re11_peg4670	re12_peg2906	re13_peg3749	re14_peg929	reb0269_peg4222	re9_peg1934
1565	Core	8	Iron utilization protein	re10_peg1815	ch56_peg3679	re11_peg4671	re12_peg2905	re13_peg3750	re14_peg928	reb0269_peg4223	re9_peg1935
1566	Core	8	Multidrug resistance transporter, Bcr/CflA family	re10_peg1816	ch56_peg3680	re11_peg4672	re12_peg2904	re13_peg3751	re14_peg927	reb0269_peg4224	re9_peg1936
1567	Core	8	SSU ribosomal protein S2p (SAe)	re10_peg1819	ch56_peg672	re11_peg4164	re12_peg2899	re13_peg3754	re14_peg924	reb0269_peg4227	re9_peg1939
1568	Core	8	Translation elongation factor Ts	re10_peg1820	ch56_peg671	re11_peg4165	re12_peg2898	re13_peg3755	re14_peg923	reb0269_peg4228	re9_peg1940
1569	Core	8	Uridylate kinase (EC 2.7.4.-)	re10_peg1821	ch56_peg670	re11_peg4166	re12_peg2897	re13_peg3756	re14_peg922	reb0269_peg4229	re9_peg1941
1570	Core	8	Ribosome recycling factor	re10_peg1822	ch56_peg669	re11_peg4167	re12_peg2896	re13_peg3757	re14_peg921	reb0269_peg4230	re9_peg1942
1571	Core	8	Phosphatidate cytidylyltransferase (EC 2.7.7.41)	re10_peg1823	ch56_peg668	re11_peg4168	re12_peg2895	re13_peg3758	re14_peg920	reb0269_peg4231	re9_peg1943
1572	Core	8	FIG00996192: hypothetical protein	re10_peg1824	ch56_peg667	re11_peg4169	re12_peg2894	re13_peg3759	re14_peg919	reb0269_peg4232	re9_peg1944
1573	Core	8	Triacylglycerol lipase precursor (EC 3.1.1.3)	re10_peg1825	ch56_peg666	re11_peg4170	re12_peg4876	re13_peg3760	re14_peg918	reb0269_peg4233	re9_peg1945
1574	Core	8	Citrate lyase beta chain (EC 4.1.3.6)	re10_peg1826	ch56_peg665	re11_peg4171	re12_peg4877	re13_peg3761	re14_peg917	reb0269_peg4234	re9_peg1946
1575	Core	8	FIG00994532: hypothetical protein	re10_peg1827	ch56_peg664	re11_peg4172	re12_peg4878	re13_peg3762	re14_peg916	reb0269_peg4235	re9_peg1947
1576	Core	8	hypothetical protein	re10_peg1828	ch56_peg663	re11_peg4173	re12_peg4879	re13_peg3763	re14_peg915	reb0269_peg4236	re9_peg1948
1577	Core	8	Ribosomal RNA large subunit methyltransferase N (EC 2.1.1.-)	re10_peg1829	ch56_peg662	re11_peg4174	re12_peg4880	re13_peg3764	re14_peg914	reb0269_peg4237	re9_peg1949
1578	Core	8	FIG00999973: hypothetical protein	re10_peg1830	ch56_peg661	re11_peg4175	re12_peg4881	re13_peg3765	re14_peg913	reb0269_peg4238	re9_peg1950
1579	Core	8	1-deoxy-D-xylulose 5-phosphate reductoisomerase (EC 1.1.1.267)	re10_peg1831	ch56_peg660	re11_peg4176	re12_peg4882	re13_peg3766	re14_peg912	reb0269_peg4239	re9_peg1951
1580	Core	8	Membrane-associated zinc metalloprotease	re10_peg1832	ch56_peg659	re11_peg4177	re12_peg4883	re13_peg3767	re14_peg911	reb0269_peg4240	re9_peg1952
1581	Core	8	1-hydroxy-2-methyl-2-(E)-butenyl 4-diphosphate synthase (EC 1.17.7.1)	re10_peg1833	ch56_peg2448	re11_peg4178	re12_peg4884	re13_peg3768	re14_peg910	reb0269_peg4241	re9_peg1953
1582	Core	8	hypothetical protein	re10_peg1836	ch56_peg2625	re11_peg4182	re12_peg4887	re13_peg3771	re14_peg907	reb0269_peg4244	re9_peg1956
1583	Core	8	Similar to TadZ/CpaE, associated with Flp pilus assembly	re10_peg1837	ch56_peg2626	re11_peg4183	re12_peg4888	re13_peg3772	re14_peg906	reb0269_peg4245	re9_peg1957
1584	Core	8	Flp pilus assembly protein RcpC/CpaB	re10_peg1839	ch56_peg2628	re11_peg4185	re12_peg4890	re13_peg3774	re14_peg904	reb0269_peg4247	re9_peg1959
1585	Core	8	Type II/IV secretion system ATPase TadZ/CpaE, associated with Flp pilus assembly	re10_peg1840	ch56_peg2629	re11_peg4186	re12_peg3839	re13_peg3775	re14_peg903	reb0269_peg4248	re9_peg1960
1586	Core	8	Flp pilus assembly protein TadB	re10_peg1842	ch56_peg2757	re11_peg4188	re12_peg3841	re13_peg3777	re14_peg901	reb0269_peg4250	re9_peg1962
1587	Core	8	Type II/IV secretion system protein TadC, associated with Flp pilus assembly	re10_peg1843	ch56_peg2758	re11_peg4189	re12_peg3842	re13_peg3778	re14_peg900	reb0269_peg4251	re9_peg1963
1588	Core	8	hypothetical protein	re10_peg1844	ch56_peg2759	re11_peg4190	re12_peg3843	re13_peg3779	re14_peg899	reb0269_peg4252	re9_peg1964
1589	Core	8	probable transcriptional regulator, LuxR family	re10_peg1846	ch56_peg2761	re11_peg4192	re12_peg3845	re13_peg3781	re14_peg897	reb0269_peg4254	re9_peg1966
1590	Core	8	Acyl-CoA synthetases (AMP-forming)/AMP-acid ligases	re10_peg1847	ch56_peg2762	re11_peg4193	re12_peg3846	re13_peg3782	re14_peg896	reb0269_peg4255	re9_peg1967
1591	Core	8	2-aminoethylphosphonate ABC transporter permease protein II (TC 3.A.1.9.1)	re10_peg1848	ch56_peg2763	re11_peg4194	re12_peg3847	re13_peg3783	re14_peg895	reb0269_peg4256	re9_peg1968
1592	Core	8	2-aminoethylphosphonate ABC transporter permease protein I (TC 3.A.1.9.1)	re10_peg1849	ch56_peg2764	re11_peg4195	re12_peg3848	re13_peg3784	re14_peg894	reb0269_peg4257	re9_peg1969
1593	Core	8	2-aminoethylphosphonate ABC transporter ATP-binding protein (TC 3.A.1.9.1)	re10_peg1850	ch56_peg2765	re11_peg4196	re12_peg3849	re13_peg3785	re14_peg893	reb0269_peg4258	re9_peg1970
1594	Core	8	Ferric iron ABC transporter, iron-binding protein	re10_peg1851	ch56_peg2766	re11_peg4197	re12_peg3850	re13_peg3786	re14_peg892	reb0269_peg4259	re9_peg1971
1595	Core	8	Similar to phosphoglycolate phosphatase, clustered with ribosomal large subunit pseudouridine synthase C	re10_peg1852	ch56_peg2767	re11_peg4198	re12_peg3851	re13_peg3787	re14_peg891	reb0269_peg4260	re9_peg1972
1596	Core	8	putative secreted oxidoreductase	re10_peg1853	ch56_peg2768	re11_peg4199	re12_peg3852	re13_peg3788	re14_peg890	reb0269_peg4261	re9_peg1973
1597	Core	8	FIG00825894: hypothetical protein	re10_peg1854	ch56_peg2769	re11_peg4200	re12_peg3853	re13_peg3789	re14_peg889	reb0269_peg4262	re9_peg1974
1598	Core	8	Predicted transcriptional regulator of N-Acetylglucosamine utilization, GntR family	re10_peg1855	ch56_peg2770	re11_peg4201	re12_peg3854	re13_peg3790	re14_peg888	reb0269_peg4263	re9_peg1975
1599	Core	8	hypothetical protein	re10_peg1856	ch56_peg2771	re11_peg4202	re12_peg3855	re13_peg3791	re14_peg887	reb0269_peg4264	re9_peg1976
1600	Core	8	FIG01001297: hypothetical protein	re10_peg1857	ch56_peg2772	re11_peg4203	re12_peg3856	re13_peg3792	re14_peg886	reb0269_peg4265	re9_peg1977
1601	Core	8	possible diacylglycerol kinase, catalytic region	re10_peg1858	ch56_peg2773	re11_peg4204	re12_peg3857	re13_peg3793	re14_peg885	reb0269_peg4266	re9_peg1978
1602	Core	8	hypothetical protein	re10_peg1859	ch56_peg2774	re11_peg4205	re12_peg3858	re13_peg3794	re14_peg884	reb0269_peg4267	re9_peg1979
1603	Core	8	Methionine aminopeptidase (EC 3.4.11.18)	re10_peg1860	ch56_peg2775	re11_peg4206	re12_peg3859	re13_peg3795	re14_peg883	reb0269_peg4268	re9_peg1980
1604	Core	8	Cobyric acid synthase	re10_peg1861	ch56_peg2776	re11_peg4207	re12_peg3860	re13_peg3796	re14_peg882	reb0269_peg4269	re9_peg1981
1605	Core	8	D-alanyl-D-alanine carboxypeptidase (EC 3.4.16.4)	re10_peg1862	ch56_peg2777	re11_peg4208	re12_peg3861	re13_peg3797	re14_peg881	reb0269_peg4272	re9_peg1982
1606	Core	8	FIG01001471: hypothetical protein	re10_peg1863	ch56_peg2778	re11_peg4209	re12_peg3862	re13_peg3798	re14_peg880	reb0269_peg4273	re9_peg1983
1607	Core	8	Sulfate permease	re10_peg1864	ch56_peg2779	re11_peg4210	re12_peg3863	re13_peg3799	re14_peg879	reb0269_peg4274	re9_peg1984
1608	Core	8	2-Oxobutyrate oxidase, putative	re10_peg1865	ch56_peg2780	re11_peg4211	re12_peg3864	re13_peg3800	re14_peg878	reb0269_peg4275	re9_peg1985
1609	Core	8	Methionine ABC transporter substrate-binding protein	re10_peg1866	ch56_peg2781	re11_peg4212	re12_peg3865	re13_peg3801	re14_peg877	reb0269_peg4276	re9_peg1986
1610	Core	8	Methionine ABC transporter ATP-binding protein	re10_peg1867	ch56_peg2782	re11_peg4213	re12_peg3866	re13_peg3802	re14_peg876	reb0269_peg4277	re9_peg1987
1611	Core	8	Methionine ABC transporter permease protein	re10_peg1868	ch56_peg2783	re11_peg4214	re12_peg3867	re13_peg3803	re14_peg875	reb0269_peg4278	re9_peg1988
1612	Core	8	hypothetical protein	re10_peg1869	ch56_peg2784	re11_peg4215	re12_peg3868	re13_peg3804	re14_peg874	reb0269_peg4279	re9_peg1989
1613	Core	8	NADPH-dependent mycothiol reductase Mtr	re10_peg1870	ch56_peg2785	re11_peg4216	re12_peg3869	re13_peg3805	re14_peg873	reb0269_peg4280	re9_peg1990
1614	Core	8	Lysophospholipase (EC 3.1.1.5)	re10_peg1871	ch56_peg2786	re11_peg4217	re12_peg3870	re13_peg3806	re14_peg872	reb0269_peg4281	re9_peg1991
1615	Core	8	Malate:quinone oxidoreductase (EC 1.1.5.4)	re10_peg1872	ch56_peg2787	re11_peg4218	re12_peg3871	re13_peg3807	re14_peg871	reb0269_peg4282	re9_peg1992
1616	Core	8	ChlI component of cobalt chelatase involved in B12 biosynthesis / ChlD component of cobalt chelatase involved in B12 biosynthesis	re10_peg1873	ch56_peg3837	re11_peg4219	re12_peg3872	re13_peg3808	re14_peg870	reb0269_peg4283	re9_peg1993
1617	Core	8	Cob(I)alamin adenosyltransferase (EC 2.5.1.17)	re10_peg1874	ch56_peg3836	re11_peg4220	re12_peg3873	re13_peg3809	re14_peg869	reb0269_peg4284	re9_peg1994
1618	Core	8	Cobyrinic acid A,C-diamide synthase	re10_peg1875	ch56_peg3835	re11_peg4221	re12_peg3874	re13_peg3810	re14_peg868	reb0269_peg4285	re9_peg1995
1619	Core	8	Cobalamin biosynthesis protein CbiG / Cobalt-precorrin-3b C17-methyltransferase	re10_peg1876	ch56_peg3834	re11_peg4222	re12_peg3875	re13_peg3811	re14_peg867	reb0269_peg4286	re9_peg1996
1620	Core	8	Siroheme synthase / Precorrin-2 oxidase (EC 1.3.1.76) / Sirohydrochlorin ferrochelatase (EC 4.99.1.4) / Uroporphyrinogen-III methyltransferase (EC 2.1.1.107)	re10_peg1877	ch56_peg3833	re11_peg4223	re12_peg3876	re13_peg3812	re14_peg866	reb0269_peg4287	re9_peg1997
1621	Core	8	EmrB/QacA family drug resistance transporter	re10_peg1878	ch56_peg3832	re11_peg4224	re12_peg3877	re13_peg3813	re14_peg865	reb0269_peg4288	re9_peg1998
1622	Core	8	UPF0246 protein YaaA	re10_peg1880	ch56_peg3830	re11_peg4226	re12_peg3879	re13_peg3815	re14_peg863	reb0269_peg4290	re9_peg2000
1623	Core	8	hypothetical protein	re10_peg1881	ch56_peg3829	re11_peg4227	re12_peg3880	re13_peg3816	re14_peg862	reb0269_peg4291	re9_peg2001
1624	Core	8	hypothetical protein	re10_peg1882	ch56_peg3828	re11_peg4228	re12_peg5024	re13_peg3817	re14_peg861	reb0269_peg4292	re9_peg2002
1625	Core	8	Prolyl-tRNA synthetase (EC 6.1.1.15)	re10_peg1883	ch56_peg3827	re11_peg4229	re12_peg5023	re13_peg3818	re14_peg860	reb0269_peg4293	re9_peg2003
1626	Core	8	short-chain dehydrogenase/reductase SDR	re10_peg1884	ch56_peg3826	re11_peg4230	re12_peg5022	re13_peg3819	re14_peg859	reb0269_peg4294	re9_peg2004
1627	Core	8	Aldehyde dehydrogenase (EC 1.2.1.3)	re10_peg1886	ch56_peg3824	re11_peg4232	re12_peg4146	re13_peg3821	re14_peg857	reb0269_peg4296	re9_peg2006
1628	Core	8	Transcriptional regulator, TetR family	re10_peg1887	ch56_peg3823	re11_peg4233	re12_peg4145	re13_peg3822	re14_peg856	reb0269_peg4297	re9_peg2007
1629	Core	8	cytochrome P450 CYP136( EC:1.14.13.70 )	re10_peg1888	ch56_peg3822	re11_peg4234	re12_peg4144	re13_peg3823	re14_peg855	reb0269_peg4298	re9_peg2008
1630	Core	8	FIG00828950: hypothetical protein	re10_peg1889	ch56_peg3821	re11_peg4235	re12_peg4143	re13_peg3824	re14_peg854	reb0269_peg4299	re9_peg2009
1631	Core	8	Acyl-CoA dehydrogenase (EC 1.3.99.3)	re10_peg1890	ch56_peg3820	re11_peg4236	re12_peg4142	re13_peg3825	re14_peg853	reb0269_peg4300	re9_peg2010
1632	Core	8	Uncharacterized conserved protein	re10_peg1891	ch56_peg3819	re11_peg4237	re12_peg4141	re13_peg3826	re14_peg852	reb0269_peg4301	re9_peg2011
1633	Core	8	hypothetical protein	re10_peg1892	ch56_peg3818	re11_peg4238	re12_peg4140	re13_peg3827	re14_peg851	reb0269_peg4302	re9_peg2012
1634	Core	8	Probable response regulator	re10_peg1893	ch56_peg3817	re11_peg4239	re12_peg4139	re13_peg3828	re14_peg850	reb0269_peg4303	re9_peg2013
1635	Core	8	NADH ubiquinone oxidoreductase chain A (EC 1.6.5.3)	re10_peg1894	ch56_peg3816	re11_peg4240	re12_peg4138	re13_peg3829	re14_peg849	reb0269_peg4304	re9_peg2014
1636	Core	8	NADH-ubiquinone oxidoreductase chain B (EC 1.6.5.3)	re10_peg1895	ch56_peg3815	re11_peg4241	re12_peg4137	re13_peg3830	re14_peg848	reb0269_peg4305	re9_peg2015
1637	Core	8	NADH-ubiquinone oxidoreductase chain C (EC 1.6.5.3)	re10_peg1896	ch56_peg3814	re11_peg4242	re12_peg4136	re13_peg3831	re14_peg847	reb0269_peg4306	re9_peg2016
1638	Core	8	NADH-ubiquinone oxidoreductase chain D (EC 1.6.5.3)	re10_peg1897	ch56_peg3813	re11_peg4243	re12_peg4135	re13_peg3832	re14_peg846	reb0269_peg4307	re9_peg2017
1639	Core	8	NADH-ubiquinone oxidoreductase chain F (EC 1.6.5.3)	re10_peg1898	ch56_peg3812	re11_peg4244	re12_peg4134	re13_peg3833	re14_peg845	reb0269_peg4308	re9_peg2018
1640	Core	8	NADH-ubiquinone oxidoreductase chain I (EC 1.6.5.3)	re10_peg1901	ch56_peg2249	re11_peg4247	re12_peg4131	re13_peg3836	re14_peg4089	reb0269_peg4311	re9_peg2020
1641	Core	8	NADH-ubiquinone oxidoreductase chain J (EC 1.6.5.3)	re10_peg1902	ch56_peg2248	re11_peg4248	re12_peg4130	re13_peg3837	re14_peg4088	reb0269_peg4312	re9_peg2021
1642	Core	8	NADH-ubiquinone oxidoreductase chain K (EC 1.6.5.3)	re10_peg1903	ch56_peg2247	re11_peg4249	re12_peg4129	re13_peg3838	re14_peg4087	reb0269_peg4313	re9_peg2022
1643	Core	8	NADH-ubiquinone oxidoreductase chain L (EC 1.6.5.3)	re10_peg1904	ch56_peg2246	re11_peg4250	re12_peg4128	re13_peg3839	re14_peg4086	reb0269_peg4314	re9_peg2023
1644	Core	8	NADH-ubiquinone oxidoreductase chain M (EC 1.6.5.3)	re10_peg1905	ch56_peg2245	re11_peg4251	re12_peg4127	re13_peg3840	re14_peg4085	reb0269_peg4315	re9_peg2024
1645	Core	8	NADH-ubiquinone oxidoreductase chain N (EC 1.6.5.3)	re10_peg1906	ch56_peg2244	re11_peg4252	re12_peg4126	re13_peg3841	re14_peg4084	reb0269_peg4316	re9_peg2025
1646	Core	8	hypothetical protein	re10_peg1907	ch56_peg2243	re11_peg4253	re12_peg4125	re13_peg3842	re14_peg4083	reb0269_peg4317	re9_peg2026
1647	Core	8	Transcriptional regulator, TetR family	re10_peg1909	ch56_peg2242	re11_peg4255	re12_peg4124	re13_peg3844	re14_peg4082	reb0269_peg4318	re9_peg2027
1648	Core	8	FIG00995516: hypothetical protein	re10_peg1910	ch56_peg2241	re11_peg4256	re12_peg4123	re13_peg3845	re14_peg4081	reb0269_peg4319	re9_peg2028
1649	Core	8	FIG00999285: hypothetical protein	re10_peg1911	ch56_peg2240	re11_peg4257	re12_peg4122	re13_peg3846	re14_peg4080	reb0269_peg4320	re9_peg2029
1650	Core	8	hypothetical protein	re10_peg1912	ch56_peg2239	re11_peg4258	re12_peg4121	re13_peg3847	re14_peg4079	reb0269_peg4321	re9_peg2030
1651	Core	8	COG0779: clustered with transcription termination protein NusA	re10_peg1913	ch56_peg2238	re11_peg4259	re12_peg4120	re13_peg3848	re14_peg4078	reb0269_peg4322	re9_peg2031
1652	Core	8	Transcription termination protein NusA	re10_peg1914	ch56_peg2237	re11_peg4260	re12_peg4119	re13_peg3849	re14_peg4077	reb0269_peg4323	re9_peg2032
1653	Core	8	COG2740: Predicted nucleic-acid-binding protein implicated in transcription termination	re10_peg1915	ch56_peg2236	re11_peg4261	re12_peg4118	re13_peg3850	re14_peg4076	reb0269_peg4324	re9_peg2033
1654	Core	8	Translation initiation factor 2	re10_peg1916	ch56_peg169	re11_peg4494	re12_peg5028	re13_peg3415	re14_peg265	reb0269_peg4325	re9_peg2034
1655	Core	8	YlxP-like protein	re10_peg1917	ch56_peg168	re11_peg4495	re12_peg5027	re13_peg3416	re14_peg264	reb0269_peg4326	re9_peg2035
1656	Core	8	Ribosome-binding factor A	re10_peg1918	ch56_peg167	re11_peg4496	re12_peg5026	re13_peg3417	re14_peg263	reb0269_peg4327	re9_peg2036
1657	Core	8	FIG146085: 3-to-5 oligoribonuclease A, Bacillus type	re10_peg1919	ch56_peg166	re11_peg4497	re12_peg5025	re13_peg3418	re14_peg262	reb0269_peg4328	re9_peg2037
1658	Core	8	putative DNA-damage-inducible protein F	re10_peg1920	ch56_peg165	re11_peg4498	re12_peg4180	re13_peg3419	re14_peg261	reb0269_peg4329	re9_peg2038
1659	Core	8	putative SimX4 homolog	re10_peg1921	ch56_peg164	re11_peg4499	re12_peg4179	re13_peg3420	re14_peg260	reb0269_peg4330	re9_peg2039
1660	Core	8	4-phosphopantetheinyl transferase EntD (EC 2.7.8.-)	re10_peg1922	ch56_peg163	re11_peg4500	re12_peg4178	re13_peg3421	re14_peg259	reb0269_peg4331	re9_peg2040
1661	Core	8	tRNA pseudouridine synthase B (EC 4.2.1.70)	re10_peg1923	ch56_peg162	re11_peg4501	re12_peg4177	re13_peg3422	re14_peg258	reb0269_peg4332	re9_peg2041
1662	Core	8	FIG00994776: hypothetical protein	re10_peg1924	ch56_peg161	re11_peg4502	re12_peg4176	re13_peg3423	re14_peg257	reb0269_peg4333	re9_peg2042
1663	Core	8	Mn-dependent transcriptional regulator MntR	re10_peg1925	ch56_peg160	re11_peg4503	re12_peg4175	re13_peg3424	re14_peg256	reb0269_peg4334	re9_peg2043
1664	Core	8	Riboflavin kinase (EC 2.7.1.26) / FMN adenylyltransferase (EC 2.7.7.2)	re10_peg1926	ch56_peg159	re11_peg4504	re12_peg4174	re13_peg3425	re14_peg255	reb0269_peg4335	re9_peg2044
1665	Core	8	SSU ribosomal protein S15p (S13e)	re10_peg1927	ch56_peg158	re11_peg4505	re12_peg4173	re13_peg3426	re14_peg254	reb0269_peg4336	re9_peg2045
1666	Core	8	hypothetical protein	re10_peg1928	ch56_peg157	re11_peg4506	re12_peg4172	re13_peg3427	re14_peg253	reb0269_peg4337	re9_peg2046
1667	Core	8	Polyribonucleotide nucleotidyltransferase (EC 2.7.7.8)	re10_peg1929	ch56_peg156	re11_peg4507	re12_peg4171	re13_peg3428	re14_peg252	reb0269_peg4338	re9_peg2047
1668	Core	8	FIG007959: peptidase, M16 family	re10_peg1930	ch56_peg155	re11_peg4508	re12_peg4170	re13_peg3429	re14_peg251	reb0269_peg4339	re9_peg2048
1669	Core	8	Arylsulfatase (EC 3.1.6.1)	re10_peg1931	ch56_peg154	re11_peg4509	re12_peg4169	re13_peg3430	re14_peg250	reb0269_peg4340	re9_peg2049
1670	Core	8	methyltransferase	re10_peg1932	ch56_peg153	re11_peg4510	re12_peg4168	re13_peg3431	re14_peg249	reb0269_peg4341	re9_peg2050
1671	Core	8	FIG00820747: hypothetical protein	re10_peg1934	ch56_peg151	re11_peg4512	re12_peg4166	re13_peg3433	re14_peg247	reb0269_peg4343	re9_peg2052
1672	Core	8	Multimeric flavodoxin WrbA	re10_peg1935	ch56_peg150	re11_peg4513	re12_peg4165	re13_peg3434	re14_peg246	reb0269_peg4344	re9_peg2053
1673	Core	8	hypothetical protein	re10_peg1936	ch56_peg149	re11_peg4514	re12_peg4164	re13_peg3435	re14_peg245	reb0269_peg4345	re9_peg2054
1674	Core	8	FIG00995432: hypothetical protein	re10_peg1937	ch56_peg148	re11_peg4515	re12_peg4163	re13_peg3436	re14_peg244	reb0269_peg4346	re9_peg2055
1675	Core	8	FIG00994645: hypothetical protein	re10_peg1938	ch56_peg147	re11_peg4516	re12_peg4162	re13_peg3437	re14_peg243	reb0269_peg4347	re9_peg2056
1676	Core	8	Short-chain dehydrogenase/reductase SDR	re10_peg1939	ch56_peg146	re11_peg4517	re12_peg4161	re13_peg3438	re14_peg242	reb0269_peg4348	re9_peg2057
1677	Core	8	Thymidylate synthase thyX (EC 2.1.1.-)	re10_peg1940	ch56_peg145	re11_peg4518	re12_peg4160	re13_peg3439	re14_peg241	reb0269_peg4349	re9_peg2058
1678	Core	8	Dihydrodipicolinate synthase (EC 4.2.1.52)	re10_peg1941	ch56_peg144	re11_peg4519	re12_peg4159	re13_peg3440	re14_peg240	reb0269_peg4350	re9_peg2059
1679	Core	8	Zn-dependent hydrolase, RNA-metabolising, CPSF 100 kDa analog	re10_peg1942	ch56_peg143	re11_peg4520	re12_peg4158	re13_peg3441	re14_peg239	reb0269_peg4351	re9_peg2060
1680	Core	8	hypothetical protein	re10_peg1943	ch56_peg142	re11_peg4521	re12_peg4157	re13_peg3442	re14_peg238	reb0269_peg4352	re9_peg2061
1681	Core	8	hypothetical protein	re10_peg1944	ch56_peg141	re11_peg4522	re12_peg4156	re13_peg3443	re14_peg237	reb0269_peg4353	re9_peg2062
1682	Core	8	FIG00996591: hypothetical protein	re10_peg1945	ch56_peg140	re11_peg4523	re12_peg4155	re13_peg3444	re14_peg236	reb0269_peg4354	re9_peg2063
1683	Core	8	Cell division protein FtsK	re10_peg1946	ch56_peg139	re11_peg4524	re12_peg4154	re13_peg3445	re14_peg235	reb0269_peg4355	re9_peg2064
1684	Core	8	Integral membrane protein TerC	re10_peg1947	ch56_peg138	re11_peg4526	re12_peg4153	re13_peg3447	re14_peg234	reb0269_peg4356	re9_peg2066
1685	Core	8	hypothetical protein	re10_peg1948	ch56_peg137	re11_peg4527	re12_peg4152	re13_peg3448	re14_peg233	reb0269_peg4357	re9_peg2067
1686	Core	8	Acetyltransferase, GNAT family	re10_peg1949	ch56_peg136	re11_peg4528	re12_peg4151	re13_peg3449	re14_peg232	reb0269_peg4358	re9_peg2068
1687	Core	8	CDP-diacylglycerol--glycerol-3-phosphate 3-phosphatidyltransferase (EC 2.7.8.5)	re10_peg1950	ch56_peg135	re11_peg4529	re12_peg4150	re13_peg3450	re14_peg231	reb0269_peg4359	re9_peg2069
1688	Core	8	C-terminal domain of CinA type S	re10_peg1951	ch56_peg134	re11_peg4530	re12_peg4149	re13_peg3451	re14_peg230	reb0269_peg4360	re9_peg2070
1689	Core	8	Transcriptional regulator, XRE family	re10_peg1952	ch56_peg133	re11_peg4531	re12_peg4148	re13_peg3452	re14_peg229	reb0269_peg4361	re9_peg2071
1690	Core	8	Phage shock protein A (IM30) , suppresses sigma54-dependent transcription	re10_peg1953	ch56_peg132	re11_peg4532	re12_peg4147	re13_peg3453	re14_peg228	reb0269_peg4362	re9_peg2072
1691	Core	8	Possible conserved membrane alanine rich protein	re10_peg1954	ch56_peg131	re11_peg4533	re12_peg4891	re13_peg3454	re14_peg227	reb0269_peg4363	re9_peg2073
1692	Core	8	Transmembrane component BioN of energizing module of biotin ECF transporter	re10_peg1955	ch56_peg130	re11_peg4534	re12_peg4892	re13_peg3455	re14_peg226	reb0269_peg4364	re9_peg2074
1693	Core	8	ATPase component BioM of energizing module of biotin ECF transporter	re10_peg1956	ch56_peg129	re11_peg4535	re12_peg4893	re13_peg3456	re14_peg225	reb0269_peg4365	re9_peg2075
1694	Core	8	Substrate-specific component BioY of biotin ECF transporter	re10_peg1957	ch56_peg128	re11_peg4536	re12_peg4894	re13_peg3457	re14_peg224	reb0269_peg4366	re9_peg2076
1695	Core	8	hypothetical protein	re10_peg1958	ch56_peg127	re11_peg4537	re12_peg4895	re13_peg3458	re14_peg223	reb0269_peg4367	re9_peg2077
1696	Core	8	transcriptional regulator, LysR family	re10_peg1959	ch56_peg126	re11_peg4538	re12_peg4896	re13_peg3459	re14_peg222	reb0269_peg4368	re9_peg2078
1697	Core	8	MFS permease protein	re10_peg1960	ch56_peg125	re11_peg4539	re12_peg4897	re13_peg3460	re14_peg221	reb0269_peg4369	re9_peg2079
1698	Core	8	FIG01000057: hypothetical protein	re10_peg1961	ch56_peg124	re11_peg4540	re12_peg4898	re13_peg3461	re14_peg220	reb0269_peg4370	re9_peg2080
1699	Core	8	Diacylglycerol kinase-related protein	re10_peg1962	ch56_peg123	re11_peg4541	re12_peg4899	re13_peg3462	re14_peg219	reb0269_peg4371	re9_peg2081
1700	Core	8	Flavoprotein	re10_peg1963	ch56_peg122	re11_peg4542	re12_peg4900	re13_peg3463	re14_peg218	reb0269_peg4372	re9_peg2082
1701	Core	8	Glycerol-3-phosphate dehydrogenase (EC 1.1.5.3)	re10_peg1965	ch56_peg3220	re11_peg4544	re12_peg4902	re13_peg3465	re14_peg216	reb0269_peg4374	re9_peg2084
1702	Core	8	POSSIBLE OXIDOREDUCTASE	re10_peg1966	ch56_peg3219	re11_peg4545	re12_peg4903	re13_peg3466	re14_peg215	reb0269_peg4375	re9_peg2085
1703	Core	8	Alanine rich transferase	re10_peg1967	ch56_peg3218	re11_peg4546	re12_peg3624	re13_peg3467	re14_peg214	reb0269_peg4376	re9_peg2086
1704	Core	8	FIG00997463: hypothetical protein	re10_peg1968	ch56_peg3217	re11_peg4547	re12_peg3625	re13_peg3468	re14_peg213	reb0269_peg4377	re9_peg2087
1705	Core	8	RecA protein	re10_peg1969	ch56_peg3216	re11_peg4548	re12_peg3626	re13_peg3469	re14_peg212	reb0269_peg4378	re9_peg2088
1706	Core	8	Regulatory protein RecX	re10_peg1970	ch56_peg3215	re11_peg4549	re12_peg3627	re13_peg3470	re14_peg211	reb0269_peg4379	re9_peg2089
1707	Core	8	hypothetical protein	re10_peg1971	ch56_peg3214	re11_peg4550	re12_peg3628	re13_peg3471	re14_peg210	reb0269_peg4380	re9_peg2090
1708	Core	8	glutamate permease	re10_peg1972	ch56_peg3213	re11_peg4551	re12_peg3629	re13_peg3472	re14_peg209	reb0269_peg4381	re9_peg2091
1709	Core	8	ABC-type amino acid transport system, permease component	re10_peg1973	ch56_peg3212	re11_peg4552	re12_peg3630	re13_peg3473	re14_peg208	reb0269_peg4382	re9_peg2092
1710	Core	8	glutamate-binding protein of ABC transporter system	re10_peg1974	ch56_peg3211	re11_peg4553	re12_peg3631	re13_peg3474	re14_peg207	reb0269_peg4383	re9_peg2093
1711	Core	8	putative glutamate uptake system ATP-binding protein	re10_peg1975	ch56_peg3210	re11_peg4554	re12_peg3632	re13_peg3475	re14_peg206	reb0269_peg4384	re9_peg2094
1712	Core	8	tRNA-i(6)A37 methylthiotransferase	re10_peg1976	ch56_peg1755	re11_peg4555	re12_peg3633	re13_peg3476	re14_peg205	reb0269_peg4385	re9_peg2095
1713	Core	8	hypothetical protein	re10_peg1977	ch56_peg1756	re11_peg4556	re12_peg3634	re13_peg3477	re14_peg204	reb0269_peg4386	re9_peg2096
1714	Core	8	ATPase involved in DNA repair	re10_peg1978	ch56_peg1757	re11_peg4557	re12_peg3635	re13_peg3478	re14_peg203	reb0269_peg4387	re9_peg2097
1715	Core	8	FIG01121091: hypothetical protein	re10_peg1979	ch56_peg1758	re11_peg4070	re12_peg3636	re13_peg3479	re14_peg202	reb0269_peg4389	re9_peg2098
1716	Core	8	tRNA delta(2)-isopentenylpyrophosphate transferase (EC 2.5.1.8)	re10_peg1980	ch56_peg1759	re11_peg4071	re12_peg3637	re13_peg3480	re14_peg201	reb0269_peg4390	re9_peg2099
1717	Core	8	Diaminopimelate epimerase (EC 5.1.1.7)	re10_peg1981	ch56_peg1760	re11_peg4072	re12_peg3638	re13_peg3481	re14_peg200	reb0269_peg4391	re9_peg2100
1718	Core	8	GTP-binding protein HflX	re10_peg1982	ch56_peg1761	re11_peg4073	re12_peg3639	re13_peg3482	re14_peg199	reb0269_peg4392	re9_peg2101
1719	Core	8	FIG00996939: hypothetical protein	re10_peg1983	ch56_peg1762	re11_peg4074	re12_peg3640	re13_peg3483	re14_peg198	reb0269_peg4393	re9_peg2102
1720	Core	8	hypothetical protein	re10_peg1984	ch56_peg1763	re11_peg4075	re12_peg3641	re13_peg3484	re14_peg197	reb0269_peg4394	re9_peg2103
1721	Core	8	xanthine/uracil permeases	re10_peg1985	ch56_peg1764	re11_peg4076	re12_peg3642	re13_peg3485	re14_peg196	reb0269_peg4395	re9_peg2104
1722	Core	8	Butyryl-CoA dehydrogenase (EC 1.3.99.2)	re10_peg1986	ch56_peg1765	re11_peg4077	re12_peg3643	re13_peg3486	re14_peg195	reb0269_peg4396	re9_peg2105
1723	Core	8	SOS-response repressor and protease LexA (EC 3.4.21.88)	re10_peg1987	ch56_peg1604	re11_peg4078	re12_peg3644	re13_peg3487	re14_peg194	reb0269_peg4397	re9_peg2106
1724	Core	8	Peptidoglycan-binding LysM	re10_peg1988	ch56_peg1605	re11_peg4079	re12_peg3645	re13_peg3488	re14_peg193	reb0269_peg4398	re9_peg2107
1725	Core	8	Ribonucleotide reductase transcriptional regulator NrdR	re10_peg1989	ch56_peg1606	re11_peg4080	re12_peg3646	re13_peg3489	re14_peg192	reb0269_peg4399	re9_peg2108
1726	Core	8	ATP-dependent helicase HrpA	re10_peg1990	ch56_peg1607	re11_peg4081	re12_peg3647	re13_peg3490	re14_peg191	reb0269_peg4400	re9_peg2109
1727	Core	8	Adenosylmethionine-8-amino-7-oxononanoate aminotransferase (EC 2.6.1.62)	re10_peg1991	ch56_peg1608	re11_peg4082	re12_peg3648	re13_peg3491	re14_peg190	reb0269_peg4401	re9_peg2110
1728	Core	8	putative LacI-family transcriptional regulator	re10_peg1992	ch56_peg1609	re11_peg4083	re12_peg3649	re13_peg3492	re14_peg189	reb0269_peg4402	re9_peg2111
1729	Core	8	Ribokinase (EC 2.7.1.15)	re10_peg1993	ch56_peg1610	re11_peg4084	re12_peg3650	re13_peg3493	re14_peg188	reb0269_peg4403	re9_peg2112
1730	Core	8	Ribose ABC transport system, ATP-binding protein RbsA (TC 3.A.1.2.1)	re10_peg1994	ch56_peg1611	re11_peg4085	re12_peg3651	re13_peg3494	re14_peg187	reb0269_peg4404	re9_peg2113
1731	Core	8	Ribose ABC transport system, permease protein RbsC (TC 3.A.1.2.1) / Ribose ABC transport system, periplasmic ribose-binding protein RbsB (TC 3.A.1.2.1)	re10_peg1995	ch56_peg1612	re11_peg4086	re12_peg3652	re13_peg3495	re14_peg186	reb0269_peg4406	re9_peg2114
1732	Core	8	hypothetical protein	re10_peg1996	ch56_peg1613	re11_peg4087	re12_peg3653	re13_peg3496	re14_peg185	reb0269_peg4407	re9_peg2115
1733	Core	8	FIG022780: hypothetical protein	re10_peg1997	ch56_peg1614	re11_peg4088	re12_peg3654	re13_peg3497	re14_peg184	reb0269_peg4408	re9_peg2116
1734	Core	8	Putative saccharopine dehydrogenase	re10_peg1999	ch56_peg1615	re11_peg4089	re12_peg3655	re13_peg3498	re14_peg183	reb0269_peg4409	re9_peg2117
1735	Core	8	hypothetical protein	re10_peg2000	ch56_peg1616	re11_peg4090	re12_peg3656	re13_peg3499	re14_peg182	reb0269_peg4410	re9_peg2118
1736	Core	8	Hydrogen peroxide-inducible genes activator	re10_peg2001	ch56_peg1617	re11_peg4091	re12_peg3657	re13_peg3500	re14_peg181	reb0269_peg4411	re9_peg2119
1737	Core	8	Transcriptional regulator, LysR family	re10_peg2002	ch56_peg1618	re11_peg4092	re12_peg3658	re13_peg3501	re14_peg180	reb0269_peg4412	re9_peg2120
1738	Core	8	FIG00995320: hypothetical protein	re10_peg2003	ch56_peg1619	re11_peg4093	re12_peg3659	re13_peg3502	re14_peg179	reb0269_peg4413	re9_peg2121
1739	Core	8	hypothetical protein	re10_peg2004	ch56_peg1620	re11_peg4094	re12_peg3660	re13_peg3503	re14_peg178	reb0269_peg4414	re9_peg2122
1740	Core	8	hypothetical protein	re10_peg2005	ch56_peg1621	re11_peg4095	re12_peg3661	re13_peg3504	re14_peg177	reb0269_peg4415	re9_peg2123
1741	Core	8	putative helicase	re10_peg2006	ch56_peg1622	re11_peg4096	re12_peg3662	re13_peg3505	re14_peg176	reb0269_peg4416	re9_peg2124
1742	Core	8	Hydrolase, alpha/beta fold family	re10_peg2007	ch56_peg1623	re11_peg4097	re12_peg3663	re13_peg3506	re14_peg175	reb0269_peg4417	re9_peg2125
1743	Core	8	FIG00994994: hypothetical protein	re10_peg2008	ch56_peg1624	re11_peg4098	re12_peg3664	re13_peg3507	re14_peg174	reb0269_peg4418	re9_peg2126
1744	Core	8	FIG00998083: hypothetical protein	re10_peg2009	ch56_peg1625	re11_peg4099	re12_peg3665	re13_peg3508	re14_peg173	reb0269_peg4419	re9_peg2127
1745	Core	8	FIG00999418: hypothetical protein	re10_peg2010	ch56_peg1626	re11_peg4100	re12_peg3666	re13_peg3509	re14_peg172	reb0269_peg4420	re9_peg2128
1746	Core	8	UDP-glucose 4-epimerase (EC 5.1.3.2)	re10_peg2011	ch56_peg1627	re11_peg4101	re12_peg3667	re13_peg3510	re14_peg171	reb0269_peg4421	re9_peg2129
1747	Core	8	Iron-dependent repressor IdeR/DtxR	re10_peg2012	ch56_peg1628	re11_peg4102	re12_peg3668	re13_peg3511	re14_peg170	reb0269_peg4422	re9_peg2130
1748	Core	8	hypothetical protein	re10_peg2013	ch56_peg1629	re11_peg4103	re12_peg3669	re13_peg3512	re14_peg169	reb0269_peg4423	re9_peg2131
1749	Core	8	NAD-independent protein deacetylase AcuC	re10_peg2014	ch56_peg1630	re11_peg4104	re12_peg3670	re13_peg3513	re14_peg168	reb0269_peg4424	re9_peg2132
1750	Core	8	RNA polymerase sigma factor SigB	re10_peg2016	ch56_peg1632	re11_peg4106	re12_peg4760	re13_peg3515	re14_peg166	reb0269_peg4426	re9_peg2134
1751	Core	8	probable transferase	re10_peg2017	ch56_peg1633	re11_peg4107	re12_peg4759	re13_peg3516	re14_peg165	reb0269_peg4427	re9_peg2135
1752	Core	8	hypothetical protein	re10_peg2018	ch56_peg1634	re11_peg4108	re12_peg4758	re13_peg3517	re14_peg164	reb0269_peg4428	re9_peg2136
1753	Core	8	FIG00998432: hypothetical protein	re10_peg2019	ch56_peg1635	re11_peg4109	re12_peg4757	re13_peg3518	re14_peg163	reb0269_peg4429	re9_peg2137
1754	Core	8	FIG00994984: hypothetical protein	re10_peg2020	ch56_peg1636	re11_peg4110	re12_peg4756	re13_peg3519	re14_peg162	reb0269_peg4430	re9_peg2138
1755	Core	8	hypothetical protein	re10_peg2023	ch56_peg2159	re11_peg4113	re12_peg4753	re13_peg3522	re14_peg159	reb0269_peg4431	re9_peg2141
1756	Core	8	TrkA, Potassium channel	re10_peg2024	ch56_peg2160	re11_peg4114	re12_peg4752	re13_peg3523	re14_peg158	reb0269_peg4432	re9_peg2142
1757	Core	8	putative transmembrane transport protein	re10_peg2025	ch56_peg2161	re11_peg4115	re12_peg4751	re13_peg3524	re14_peg157	reb0269_peg4433	re9_peg2143
1758	Core	8	RNA polymerase sigma factor RpoD	re10_peg2026	ch56_peg2162	re11_peg4116	re12_peg4750	re13_peg3525	re14_peg156	reb0269_peg4434	re9_peg2144
1759	Core	8	Polyphosphate glucokinase (EC 2.7.1.63)	re10_peg2027	ch56_peg2163	re11_peg4117	re12_peg4749	re13_peg3526	re14_peg155	reb0269_peg4435	re9_peg2145
1760	Core	8	Inositol-1-monophosphatase (EC 3.1.3.25)	re10_peg2028	ch56_peg1879	re11_peg4118	re12_peg4748	re13_peg3527	re14_peg154	reb0269_peg4436	re9_peg2146
1761	Core	8	Possible secreted alanine rich protein	re10_peg2029	ch56_peg1880	re11_peg4119	re12_peg4747	re13_peg3528	re14_peg153	reb0269_peg4437	re9_peg2147
1762	Core	8	FIG01121218: hypothetical protein	re10_peg2030	ch56_peg1881	re11_peg4120	re12_peg4746	re13_peg3529	re14_peg152	reb0269_peg4438	re9_peg2148
1763	Core	8	PROBABLE CONSERVED ALANINE RICH TRANSMEMBRANE PROTEIN	re10_peg2031	ch56_peg1882	re11_peg4121	re12_peg4745	re13_peg3530	re14_peg151	reb0269_peg4439	re9_peg2149
1764	Core	8	Deoxyuridine 5-triphosphate nucleotidohydrolase (EC 3.6.1.23)	re10_peg2032	ch56_peg1883	re11_peg4122	re12_peg4744	re13_peg3531	re14_peg150	reb0269_peg4440	re9_peg2150
1765	Core	8	FIG00994821: hypothetical protein	re10_peg2034	ch56_peg1885	re11_peg4124	re12_peg4117	re13_peg3533	re14_peg148	reb0269_peg4442	re9_peg2152
1766	Core	8	FIG00945047: hypothetical protein	re10_peg2035	ch56_peg1886	re11_peg4125	re12_peg4116	re13_peg3534	re14_peg147	reb0269_peg4443	re9_peg2153
1767	Core	8	PROBABLE CONSERVED INTEGRAL MEMBRANE ALANINE AND LEUCINE RICH PROTEIN	re10_peg2036	ch56_peg1887	re11_peg4126	re12_peg4115	re13_peg3535	re14_peg146	reb0269_peg4444	re9_peg2154
1768	Core	8	Trk system potassium uptake protein TrkA	re10_peg2037	ch56_peg1888	re11_peg4127	re12_peg4114	re13_peg3536	re14_peg145	reb0269_peg4445	re9_peg2155
1769	Core	8	Trk system potassium uptake protein TrkA	re10_peg2038	ch56_peg1889	re11_peg4128	re12_peg4113	re13_peg3537	re14_peg144	reb0269_peg4446	re9_peg2156
1770	Core	8	PROBABLE CONSERVED INTEGRAL MEMBRANE ALANINE AND VALINE AND LEUCINE RICH PROTEIN	re10_peg2039	ch56_peg1241	re11_peg4129	re12_peg4112	re13_peg3538	re14_peg143	reb0269_peg4447	re9_peg2157
1771	Core	8	23S rRNA (Uracil-5-) -methyltransferase RumA (EC 2.1.1.-)	re10_peg2040	ch56_peg1240	re11_peg4130	re12_peg4111	re13_peg3539	re14_peg142	reb0269_peg4448	re9_peg2158
1772	Core	8	Transcriptional regulator, MarR family	re10_peg2041	ch56_peg1239	re11_peg4131	re12_peg4110	re13_peg3540	re14_peg141	reb0269_peg4449	re9_peg2159
1773	Core	8	multidrug transporter, MFS superfamily	re10_peg2042	ch56_peg1238	re11_peg4132	re12_peg4109	re13_peg3541	re14_peg140	reb0269_peg4450	re9_peg2160
1774	Core	8	putative ABC-transporter transmembrane component	re10_peg2043	ch56_peg4494	re11_peg4133	re12_peg4108	re13_peg3542	re14_peg139	reb0269_peg4451	re9_peg2161
1775	Core	8	ABC-transporter ATP-binding component	re10_peg2044	ch56_peg4493	re11_peg4134	re12_peg4107	re13_peg3543	re14_peg138	reb0269_peg4452	re9_peg2162
1776	Core	8	Glutaminase (EC 3.5.1.2)	re10_peg2045	ch56_peg4492	re11_peg4135	re12_peg4105	re13_peg3544	re14_peg137	reb0269_peg4453	re9_peg2164
1777	Core	8	1-deoxy-D-xylulose 5-phosphate synthase (EC 2.2.1.7)	re10_peg2046	ch56_peg4491	re11_peg4136	re12_peg4104	re13_peg3545	re14_peg136	reb0269_peg4454	re9_peg2165
1778	Core	8	67 kDa myosin-crossreactive antigen	re10_peg2047	ch56_peg4490	re11_peg4137	re12_peg4103	re13_peg3546	re14_peg135	reb0269_peg4455	re9_peg2166
1779	Core	8	oxetanocin A resistance protein	re10_peg2048	ch56_peg4489	re11_peg4139	re12_peg4102	re13_peg3547	re14_peg133	reb0269_peg4456	re9_peg2167
1780	Core	8	Glucose/mannose:H+ symporter GlcP	re10_peg2049	ch56_peg4488	re11_peg4140	re12_peg4101	re13_peg3548	re14_peg132	reb0269_peg4457	re9_peg2168
1781	Core	8	periplasmic binding protein	re10_peg2050	ch56_peg4487	re11_peg4141	re12_peg4100	re13_peg3549	re14_peg131	reb0269_peg4458	re9_peg2169
1782	Core	8	Enoyl-CoA hydratase (EC 4.2.1.17) / 3-hydroxyacyl-CoA dehydrogenase (EC 1.1.1.35) / 3-hydroxybutyryl-CoA epimerase (EC 5.1.2.3)	re10_peg2051	ch56_peg4486	re11_peg4142	re12_peg4099	re13_peg3550	re14_peg130	reb0269_peg4459	re9_peg2170
1783	Core	8	3-ketoacyl-CoA thiolase (EC 2.3.1.16)	re10_peg2052	ch56_peg4485	re11_peg4143	re12_peg4098	re13_peg3551	re14_peg129	reb0269_peg4460	re9_peg2171
1784	Core	8	Ribonuclease D (EC 3.1.26.3)	re10_peg2053	ch56_peg4484	re11_peg4144	re12_peg4097	re13_peg3552	re14_peg128	reb0269_peg4461	re9_peg2172
1785	Core	8	Uroporphyrinogen III decarboxylase (EC 4.1.1.37)	re10_peg2058	ch56_peg3691	re11_peg4148	re12_peg4093	re13_peg3556	re14_peg123	reb0269_peg4465	re9_peg2177
1786	Core	8	Protoporphyrinogen IX oxidase, aerobic, HemY (EC 1.3.3.4)	re10_peg2059	ch56_peg3690	re11_peg4149	re12_peg4092	re13_peg3557	re14_peg122	reb0269_peg4466	re9_peg2178
1787	Core	8	Hemoprotein HemQ, essential component of heme biosynthetic pathway in Gram-positive bacteria	re10_peg2060	ch56_peg3689	re11_peg4150	re12_peg4714	re13_peg3558	re14_peg121	reb0269_peg4467	re9_peg2179
1788	Core	8	Transcriptional regulator, GntR family	re10_peg2062	ch56_peg3687	re11_peg4152	re12_peg4716	re13_peg3560	re14_peg118	reb0269_peg4469	re9_peg2181
1789	Core	8	hypothetical protein	re10_peg2063	ch56_peg3686	re11_peg4153	re12_peg4717	re13_peg3561	re14_peg117	reb0269_peg4470	re9_peg2182
1790	Core	8	Peptide methionine sulfoxide reductase MsrB (EC 1.8.4.12)	re10_peg2064	ch56_peg3685	re11_peg4154	re12_peg4719	re13_peg3562	re14_peg115	reb0269_peg4472	re9_peg2184
1791	Core	8	Putative membrane protein Q2 colocalized with Q	re10_peg2065	ch56_peg3684	re11_peg4155	re12_peg4720	re13_peg3563	re14_peg114	reb0269_peg4473	re9_peg2185
1792	Core	8	FIG00995896: hypothetical protein	re10_peg2066	ch56_peg3683	re11_peg4156	re12_peg4721	re13_peg3564	re14_peg113	reb0269_peg4474	re9_peg2186
1793	Core	8	5-amino-6-(5-phosphoribosylamino)uracil reductase (EC 1.1.1.193) homolog	re10_peg2067	ch56_peg3682	re11_peg4157	re12_peg4722	re13_peg3565	re14_peg112	reb0269_peg4475	re9_peg2187
1794	Core	8	FIG00820775: hypothetical protein	re10_peg2069	ch56_peg4161	re11_peg4159	re12_peg4724	re13_peg3567	re14_peg110	reb0269_peg4477	re9_peg2189
1795	Core	8	Membrane protein mosC	re10_peg2070	ch56_peg4160	re11_peg4160	re12_peg4725	re13_peg3568	re14_peg109	reb0269_peg4478	re9_peg2190
1796	Core	8	Beta-glucosidase (EC 3.2.1.21)	re10_peg2071	ch56_peg4159	re11_peg4161	re12_peg4726	re13_peg3569	re14_peg108	reb0269_peg4479	re9_peg2191
1797	Core	8	protein of unknown function DUF541	re10_peg2072	ch56_peg4158	re11_peg4911	re12_peg4727	re13_peg5385	re14_peg107	reb0269_peg4480	re9_peg2192
1798	Core	8	FIG00998039: hypothetical protein	re10_peg2073	ch56_peg4157	re11_peg4912	re12_peg4728	re13_peg5386	re14_peg106	reb0269_peg4481	re9_peg2193
1799	Core	8	Threonyl-tRNA synthetase (EC 6.1.1.3)	re10_peg2074	ch56_peg4156	re11_peg4913	re12_peg5002	re13_peg5387	re14_peg105	reb0269_peg4482	re9_peg2194
1800	Core	8	FIG049476: HIT family protein	re10_peg2075	ch56_peg4155	re11_peg4914	re12_peg5001	re13_peg5388	re14_peg104	reb0269_peg4483	re9_peg2195
1801	Core	8	CDP-diacylglycerol--glycerol-3-phosphate 3-phosphatidyltransferase (EC 2.7.8.5)	re10_peg2076	ch56_peg4154	re11_peg4915	re12_peg5000	re13_peg5389	re14_peg103	reb0269_peg4484	re9_peg2196
1802	Core	8	Lauroyl/myristoyl acyltransferase involved in lipid A biosynthesis (Lauroyl/myristoyl acyltransferase)	re10_peg2077	ch56_peg4153	re11_peg4916	re12_peg4999	re13_peg5390	re14_peg102	reb0269_peg4485	re9_peg2197
1803	Core	8	Phosphatidylinositol alpha-mannosyltransferase (EC 2.4.1.57)	re10_peg2078	ch56_peg4152	re11_peg4917	re12_peg4998	re13_peg5391	re14_peg101	reb0269_peg4486	re9_peg2198
1804	Core	8	FIG019327: Probable conserved membrane protein	re10_peg2079	ch56_peg4151	re11_peg4918	re12_peg4997	re13_peg5392	re14_peg100	reb0269_peg4487	re9_peg2199
1805	Core	8	Acyl-CoA thioesterase II (EC 3.1.2.-)	re10_peg2081	ch56_peg105	re11_peg3974	re12_peg2852	re13_peg5267	re14_peg98	reb0269_peg4106	re9_peg2201
1806	Core	8	Pyridoxine biosynthesis glutamine amidotransferase, glutaminase subunit (EC 2.4.2.-)	re10_peg2082	ch56_peg104	re11_peg3975	re12_peg2851	re13_peg5268	re14_peg97	reb0269_peg4105	re9_peg2202
1807	Core	8	putative esterase	re10_peg2083	ch56_peg103	re11_peg3976	re12_peg2850	re13_peg5269	re14_peg96	reb0269_peg4104	re9_peg2203
1808	Core	8	FIG000859: hypothetical protein	re10_peg2084	ch56_peg102	re11_peg3977	re12_peg2849	re13_peg5270	re14_peg95	reb0269_peg4103	re9_peg2204
1809	Core	8	Crossover junction endodeoxyribonuclease RuvC (EC 3.1.22.4)	re10_peg2085	ch56_peg101	re11_peg3978	re12_peg2848	re13_peg5271	re14_peg94	reb0269_peg4102	re9_peg2205
1810	Core	8	Holliday junction DNA helicase RuvA	re10_peg2086	ch56_peg100	re11_peg3979	re12_peg2847	re13_peg5272	re14_peg93	reb0269_peg4101	re9_peg2206
1811	Core	8	Holliday junction DNA helicase RuvB	re10_peg2087	ch56_peg99	re11_peg3980	re12_peg2846	re13_peg5273	re14_peg92	reb0269_peg4100	re9_peg2207
1812	Core	8	Preprotein translocase subunit YajC (TC 3.A.5.1.1)	re10_peg2088	ch56_peg98	re11_peg3981	re12_peg2845	re13_peg5274	re14_peg91	reb0269_peg4099	re9_peg2208
1813	Core	8	Protein-export membrane protein SecD (TC 3.A.5.1.1)	re10_peg2089	ch56_peg97	re11_peg3982	re12_peg2844	re13_peg5275	re14_peg90	reb0269_peg4098	re9_peg2209
1814	Core	8	Protein-export membrane protein SecF (TC 3.A.5.1.1)	re10_peg2090	ch56_peg96	re11_peg3983	re12_peg2843	re13_peg5276	re14_peg89	reb0269_peg4097	re9_peg2210
1815	Core	8	hypothetical protein	re10_peg2091	ch56_peg95	re11_peg3984	re12_peg2842	re13_peg5277	re14_peg88	reb0269_peg4096	re9_peg2211
1816	Core	8	Adenine phosphoribosyltransferase (EC 2.4.2.7)	re10_peg2092	ch56_peg94	re11_peg3985	re12_peg2841	re13_peg5278	re14_peg87	reb0269_peg4095	re9_peg2212
1817	Core	8	Peptidyl-prolyl cis-trans isomerase PpiC (EC 5.2.1.8)	re10_peg2094	ch56_peg573	re11_peg3987	re12_peg2839	re13_peg5280	re14_peg85	reb0269_peg4093	re9_peg2214
1818	Core	8	Peptidyl-prolyl cis-trans isomerase (EC 5.2.1.8)	re10_peg2095	ch56_peg574	re11_peg3988	re12_peg2838	re13_peg5281	re14_peg84	reb0269_peg4092	re9_peg2215
1819	Core	8	Hydroxyacylglutathione hydrolase (EC 3.1.2.6)	re10_peg2096	ch56_peg575	re11_peg3989	re12_peg2837	re13_peg5282	re14_peg83	reb0269_peg4091	re9_peg2216
1820	Core	8	Histidyl-tRNA synthetase (EC 6.1.1.21)	re10_peg2097	ch56_peg576	re11_peg3990	re12_peg2836	re13_peg5283	re14_peg82	reb0269_peg4090	re9_peg2217
1821	Core	8	FIG01001191: hypothetical protein	re10_peg2098	ch56_peg577	re11_peg3991	re12_peg2835	re13_peg5284	re14_peg81	reb0269_peg4089	re9_peg2218
1822	Core	8	hypothetical protein	re10_peg2099	ch56_peg578	re11_peg3992	re12_peg2834	re13_peg5285	re14_peg80	reb0269_peg4088	re9_peg2219
1823	Core	8	Malate dehydrogenase (EC 1.1.1.37)	re10_peg2100	ch56_peg579	re11_peg3993	re12_peg2833	re13_peg5286	re14_peg79	reb0269_peg4087	re9_peg2220
1824	Core	8	FIG00996363: hypothetical protein	re10_peg2101	ch56_peg580	re11_peg3994	re12_peg2832	re13_peg5287	re14_peg78	reb0269_peg4086	re9_peg2221
1825	Core	8	hypothetical protein	re10_peg2102	ch56_peg581	re11_peg3995	re12_peg2831	re13_peg5288	re14_peg77	reb0269_peg4085	re9_peg2222
1826	Core	8	Transcriptional regulator, TetR family	re10_peg2103	ch56_peg582	re11_peg3996	re12_peg2830	re13_peg5289	re14_peg76	reb0269_peg4084	re9_peg2223
1827	Core	8	Urea carboxylase-related amino acid permease	re10_peg2104	ch56_peg583	re11_peg3997	re12_peg2829	re13_peg4010	re14_peg75	reb0269_peg4083	re9_peg2224
1828	Core	8	Urea carboxylase-related aminomethyltransferase (EC 2.1.2.10)	re10_peg2105	ch56_peg584	re11_peg3998	re12_peg2828	re13_peg4011	re14_peg74	reb0269_peg4082	re9_peg2225
1829	Core	8	Urea carboxylase-related aminomethyltransferase (EC 2.1.2.10)	re10_peg2106	ch56_peg585	re11_peg3999	re12_peg2827	re13_peg4012	re14_peg73	reb0269_peg4081	re9_peg2226
1830	Core	8	Urea carboxylase (EC 6.3.4.6)	re10_peg2107	ch56_peg586	re11_peg4000	re12_peg2826	re13_peg4013	re14_peg72	reb0269_peg4080	re9_peg2227
1831	Core	8	membrane transport protein	re10_peg2108	ch56_peg587	re11_peg4001	re12_peg2825	re13_peg4014	re14_peg71	reb0269_peg4079	re9_peg2228
1832	Core	8	Transcriptional regulator, TetR family	re10_peg2109	ch56_peg588	re11_peg4002	re12_peg2824	re13_peg4015	re14_peg70	reb0269_peg4078	re9_peg2229
1833	Core	8	glycosyl hydrolase, BNR repeat	re10_peg2122	ch56_peg3928	re11_peg4004	re12_peg3198	re13_peg4017	re14_peg68	reb0269_peg4076	re9_peg2231
1834	Core	8	Multicopper oxidase	re10_peg2123	ch56_peg3929	re11_peg4005	re12_peg3199	re13_peg4018	re14_peg67	reb0269_peg4075	re9_peg2232
1835	Core	8	Peptidase M48, Ste24p precursor	re10_peg2124	ch56_peg3930	re11_peg4006	re12_peg3200	re13_peg4019	re14_peg66	reb0269_peg4074	re9_peg2233
1836	Core	8	Transcriptional regulator, MecI family	re10_peg2125	ch56_peg3931	re11_peg4007	re12_peg3201	re13_peg4020	re14_peg65	reb0269_peg4073	re9_peg2234
1837	Core	8	putative peptidase	re10_peg2126	ch56_peg3932	re11_peg4008	re12_peg3202	re13_peg4022	re14_peg63	reb0269_peg4072	re9_peg2236
1838	Core	8	Putative translation initiation inhibitor, yjgF family	re10_peg2127	ch56_peg3933	re11_peg4009	re12_peg3203	re13_peg4023	re14_peg62	reb0269_peg4071	re9_peg2237
1839	Core	8	Radical SAM domain protein	re10_peg2128	ch56_peg3934	re11_peg4010	re12_peg3204	re13_peg4024	re14_peg61	reb0269_peg4070	re9_peg2238
1840	Core	8	3-ketoacyl-CoA thiolase (EC 2.3.1.16) @ Acetyl-CoA acetyltransferase (EC 2.3.1.9)	re10_peg2129	ch56_peg3935	re11_peg4011	re12_peg3205	re13_peg4025	re14_peg60	reb0269_peg4069	re9_peg2239
1841	Core	8	FIG00998644: hypothetical protein	re10_peg2130	ch56_peg3936	re11_peg4012	re12_peg3206	re13_peg4026	re14_peg59	reb0269_peg4068	re9_peg2240
1842	Core	8	Long-chain-fatty-acid--CoA ligase (EC 6.2.1.3)	re10_peg2131	ch56_peg3937	re11_peg4013	re12_peg3207	re13_peg4027	re14_peg58	reb0269_peg4067	re9_peg2241
1843	Core	8	YpfJ protein, zinc metalloprotease superfamily	re10_peg2132	ch56_peg3938	re11_peg4014	re12_peg3208	re13_peg4028	re14_peg57	reb0269_peg4066	re9_peg2242
1844	Core	8	Aspartyl-tRNA synthetase (EC 6.1.1.12) @ Aspartyl-tRNA(Asn) synthetase (EC 6.1.1.23)	re10_peg2134	ch56_peg3940	re11_peg4016	re12_peg3209	re13_peg4029	re14_peg56	reb0269_peg4065	re9_peg2243
1845	Core	8	putative integral membrane protein	re10_peg2135	ch56_peg3941	re11_peg4017	re12_peg3210	re13_peg4030	re14_peg55	reb0269_peg4064	re9_peg2244
1846	Core	8	FIG00995901: hypothetical protein	re10_peg2136	ch56_peg3942	re11_peg4018	re12_peg3211	re13_peg4031	re14_peg54	reb0269_peg4063	re9_peg2245
1847	Core	8	Transcriptional regulator, TetR family	re10_peg2137	ch56_peg3943	re11_peg4019	re12_peg3212	re13_peg4032	re14_peg53	reb0269_peg4062	re9_peg2246
1848	Core	8	hypothetical protein	re10_peg2138	ch56_peg3944	re11_peg4020	re12_peg3213	re13_peg4033	re14_peg52	reb0269_peg4061	re9_peg2247
1849	Core	8	hypothetical protein	re10_peg2139	ch56_peg3945	re11_peg4021	re12_peg3214	re13_peg4034	re14_peg51	reb0269_peg4060	re9_peg2248
1850	Core	8	Dipeptide transport ATP-binding protein DppD (TC 3.A.1.5.2)	re10_peg2140	ch56_peg3946	re11_peg4022	re12_peg3215	re13_peg4035	re14_peg50	reb0269_peg4059	re9_peg2249
1851	Core	8	Dipeptide transport system permease protein DppC (TC 3.A.1.5.2)	re10_peg2141	ch56_peg3947	re11_peg4023	re12_peg3216	re13_peg4036	re14_peg49	reb0269_peg4058	re9_peg2250
1852	Core	8	Dipeptide transport system permease protein DppB (TC 3.A.1.5.2)	re10_peg2142	ch56_peg3948	re11_peg4024	re12_peg3217	re13_peg4037	re14_peg48	reb0269_peg4056	re9_peg2251
1853	Core	8	extracellular solute-binding protein, family 5	re10_peg2143	ch56_peg3949	re11_peg4025	re12_peg3218	re13_peg4038	re14_peg47	reb0269_peg4055	re9_peg2252
1854	Core	8	Putative alkylsulfatase (EC 1.14.11.17)	re10_peg2145	ch56_peg3950	re11_peg4027	re12_peg3220	re13_peg4040	re14_peg45	reb0269_peg4053	re9_peg2254
1855	Core	8	Putative alkylsulfatase (EC 1.14.11.17)	re10_peg2146	ch56_peg3951	re11_peg4028	re12_peg3221	re13_peg4041	re14_peg44	reb0269_peg4052	re9_peg2255
1856	Core	8	transcriptional regulator, TetR family protein, putative	re10_peg2147	ch56_peg3952	re11_peg4029	re12_peg3222	re13_peg4042	re14_peg43	reb0269_peg4051	re9_peg2256
1857	Core	8	ATPase, AAA family	re10_peg2148	ch56_peg3953	re11_peg4030	re12_peg3223	re13_peg4043	re14_peg42	reb0269_peg4050	re9_peg2257
1858	Core	8	Alanyl-tRNA synthetase (EC 6.1.1.7)	re10_peg2149	ch56_peg3954	re11_peg4031	re12_peg3224	re13_peg4044	re14_peg41	reb0269_peg4049	re9_peg2258
1859	Core	8	Putative Holliday junction resolvase (EC 3.1.-.-)	re10_peg2150	ch56_peg3955	re11_peg4032	re12_peg3225	re13_peg4045	re14_peg40	reb0269_peg4048	re9_peg2259
1860	Core	8	FIG004453: protein YceG like	re10_peg2151	ch56_peg3956	re11_peg4033	re12_peg3226	re13_peg4046	re14_peg39	reb0269_peg4047	re9_peg2260
1861	Core	8	Shikimate 5-dehydrogenase I alpha (EC 1.1.1.25)	re10_peg2152	ch56_peg3957	re11_peg4034	re12_peg3227	re13_peg4047	re14_peg38	reb0269_peg4046	re9_peg2261
1862	Core	8	Chorismate synthase (EC 4.2.3.5)	re10_peg2153	ch56_peg3958	re11_peg4035	re12_peg3228	re13_peg4048	re14_peg37	reb0269_peg4045	re9_peg2262
1863	Core	8	Shikimate kinase I (EC 2.7.1.71)	re10_peg2154	ch56_peg3959	re11_peg4036	re12_peg3229	re13_peg4049	re14_peg36	reb0269_peg4044	re9_peg2263
1864	Core	8	3-dehydroquinate synthase (EC 4.2.3.4)	re10_peg2155	ch56_peg3960	re11_peg4037	re12_peg3230	re13_peg4050	re14_peg35	reb0269_peg4043	re9_peg2264
1865	Core	8	3-dehydroquinate dehydratase II (EC 4.2.1.10)	re10_peg2156	ch56_peg3961	re11_peg4038	re12_peg3231	re13_peg4051	re14_peg34	reb0269_peg4042	re9_peg2265
1866	Core	8	hypothetical protein	re10_peg2157	ch56_peg3962	re11_peg4039	re12_peg3232	re13_peg4052	re14_peg33	reb0269_peg4041	re9_peg2266
1867	Core	8	Aminopeptidase YpdF (MP-, MA-, MS-, AP-, NP- specific)	re10_peg2158	ch56_peg3963	re11_peg4040	re12_peg3233	re13_peg4053	re14_peg32	reb0269_peg4040	re9_peg2267
1868	Core	8	Translation elongation factor P	re10_peg2159	ch56_peg3964	re11_peg4041	re12_peg3234	re13_peg4054	re14_peg31	reb0269_peg4039	re9_peg2268
1869	Core	8	Transcription termination protein NusB	re10_peg2160	ch56_peg3965	re11_peg4042	re12_peg3235	re13_peg4055	re14_peg30	reb0269_peg4038	re9_peg2269
1870	Core	8	Uracil phosphoribosyltransferase (EC 2.4.2.9) / Pyrimidine operon regulatory protein PyrR	re10_peg2161	ch56_peg3966	re11_peg4043	re12_peg3236	re13_peg4056	re14_peg29	reb0269_peg4037	re9_peg2270
1871	Core	8	Aspartate carbamoyltransferase (EC 2.1.3.2)	re10_peg2162	ch56_peg3967	re11_peg4044	re12_peg3237	re13_peg4057	re14_peg28	reb0269_peg4036	re9_peg2271
1872	Core	8	Dihydroorotase (EC 3.5.2.3)	re10_peg2163	ch56_peg3968	re11_peg4045	re12_peg3238	re13_peg4058	re14_peg27	reb0269_peg4035	re9_peg2272
1873	Core	8	FIG01000125: hypothetical protein	re10_peg2164	ch56_peg3969	re11_peg4046	re12_peg3239	re13_peg4059	re14_peg26	reb0269_peg4034	re9_peg2273
1874	Core	8	Carbamoyl-phosphate synthase small chain (EC 6.3.5.5)	re10_peg2165	ch56_peg3970	re11_peg4047	re12_peg3240	re13_peg4060	re14_peg25	reb0269_peg4033	re9_peg2274
1875	Core	8	Carbamoyl-phosphate synthase large chain (EC 6.3.5.5)	re10_peg2166	ch56_peg3971	re11_peg4048	re12_peg3241	re13_peg4061	re14_peg24	reb0269_peg4032	re9_peg2275
1876	Core	8	Orotidine 5-phosphate decarboxylase (EC 4.1.1.23)	re10_peg2167	ch56_peg3972	re11_peg4049	re12_peg3242	re13_peg4062	re14_peg23	reb0269_peg4031	re9_peg2276
1877	Core	8	integration host factor	re10_peg2168	ch56_peg3973	re11_peg4050	re12_peg3243	re13_peg4063	re14_peg22	reb0269_peg4030	re9_peg2277
1878	Core	8	Guanylate kinase (EC 2.7.4.8)	re10_peg2169	ch56_peg3974	re11_peg4051	re12_peg3244	re13_peg4064	re14_peg21	reb0269_peg4029	re9_peg2278
1879	Core	8	DNA-directed RNA polymerase omega subunit (EC 2.7.7.6)	re10_peg2170	ch56_peg3975	re11_peg4052	re12_peg3245	re13_peg4065	re14_peg20	reb0269_peg4028	re9_peg2279
1880	Core	8	Phosphopantothenoylcysteine decarboxylase (EC 4.1.1.36) / Phosphopantothenoylcysteine synthetase (EC 6.3.2.5)	re10_peg2171	ch56_peg3976	re11_peg4053	re12_peg3246	re13_peg4066	re14_peg19	reb0269_peg4027	re9_peg2280
1881	Core	8	S-adenosylmethionine synthetase (EC 2.5.1.6)	re10_peg2172	ch56_peg3977	re11_peg4054	re12_peg3247	re13_peg4067	re14_peg18	reb0269_peg4026	re9_peg2281
1882	Core	8	Ethyl tert-butyl ether degradation EthD	re10_peg2174	ch56_peg3979	re11_peg4056	re12_peg3521	re13_peg4069	re14_peg16	reb0269_peg4024	re9_peg2283
1883	Core	8	Magnesium and cobalt transport protein CorA	re10_peg2175	ch56_peg3980	re11_peg4057	re12_peg3522	re13_peg4070	re14_peg15	reb0269_peg4023	re9_peg2284
1884	Core	8	possible lipase	re10_peg2176	ch56_peg3982	re11_peg4058	re12_peg3523	re13_peg4072	re14_peg14	reb0269_peg4022	re9_peg2286
1885	Core	8	FIG00998610: hypothetical protein	re10_peg2177	ch56_peg3983	re11_peg4059	re12_peg3524	re13_peg4073	re14_peg13	reb0269_peg4021	re9_peg2287
1886	Core	8	Predicted membrane protein (DUF2319)	re10_peg2178	ch56_peg3984	re11_peg4060	re12_peg3525	re13_peg4074	re14_peg12	reb0269_peg4020	re9_peg2288
1887	Core	8	Methionyl-tRNA formyltransferase (EC 2.1.2.9)	re10_peg2179	ch56_peg3985	re11_peg4061	re12_peg3526	re13_peg4075	re14_peg11	reb0269_peg4019	re9_peg2289
1888	Core	8	Ribosomal RNA small subunit methyltransferase B (EC 2.1.1.-)	re10_peg2180	ch56_peg3986	re11_peg4062	re12_peg3527	re13_peg4076	re14_peg10	reb0269_peg4018	re9_peg2290
1889	Core	8	putative integral membrane protein	re10_peg2181	ch56_peg3987	re11_peg4063	re12_peg3528	re13_peg4077	re14_peg9	reb0269_peg4017	re9_peg2291
1890	Core	8	Methyltransferase type 12	re10_peg2182	ch56_peg3988	re11_peg4064	re12_peg3529	re13_peg4078	re14_peg8	reb0269_peg4016	re9_peg2292
1891	Core	8	LmbE-like protein	re10_peg2183	ch56_peg3989	re11_peg4065	re12_peg3530	re13_peg4079	re14_peg7	reb0269_peg4015	re9_peg2293
1892	Core	8	Acyl-CoA dehydrogenase/oxidase domain protein	re10_peg2184	ch56_peg3990	re11_peg4066	re12_peg3531	re13_peg4080	re14_peg6	reb0269_peg4014	re9_peg2294
1893	Core	8	Xylulose-5-phosphate phosphoketolase (EC 4.1.2.9); Fructose-6-phosphate phosphoketolase (EC 4.1.2.22)	re10_peg2186	ch56_peg4423	re11_peg4068	re12_peg3532	re13_peg4082	re14_peg4	reb0269_peg4012	re9_peg2296
1894	Core	8	Alcohol dehydrogenase (EC 1.1.1.1)	re10_peg2187	ch56_peg4424	re11_peg4069	re12_peg3534	re13_peg4084	re14_peg3	reb0269_peg4011	re9_peg2298
1895	Core	8	Maltose phosphorylase (EC 2.4.1.8) / Trehalose phosphorylase (EC 2.4.1.64)	re10_peg2188	ch56_peg4425	re11_peg4436	re12_peg3535	re13_peg4085	re14_peg2	reb0269_peg4010	re9_peg2300
1896	Core	8	Ribulose-phosphate 3-epimerase (EC 5.1.3.1)	re10_peg2189	ch56_peg4426	re11_peg4437	re12_peg3536	re13_peg4086	re14_peg1	reb0269_peg4009	re9_peg2301
1897	Core	8	Diaminohydroxyphosphoribosylaminopyrimidine deaminase (EC 3.5.4.26) / 5-amino-6-(5-phosphoribosylamino)uracil reductase (EC 1.1.1.193)	re10_peg2190	ch56_peg4427	re11_peg4438	re12_peg3537	re13_peg4087	re14_peg4145	reb0269_peg4008	re9_peg2302
1898	Core	8	Riboflavin synthase eubacterial/eukaryotic (EC 2.5.1.9)	re10_peg2191	ch56_peg4428	re11_peg4439	re12_peg3538	re13_peg4088	re14_peg4144	reb0269_peg4007	re9_peg2303
1899	Core	8	3,4-dihydroxy-2-butanone 4-phosphate synthase (EC 4.1.99.12) / GTP cyclohydrolase II (EC 3.5.4.25)	re10_peg2192	ch56_peg4429	re11_peg4440	re12_peg3539	re13_peg4089	re14_peg4143	reb0269_peg4006	re9_peg2304
1900	Core	8	6,7-dimethyl-8-ribityllumazine synthase (EC 2.5.1.78)	re10_peg2193	ch56_peg4430	re11_peg4441	re12_peg3540	re13_peg4090	re14_peg4142	reb0269_peg4005	re9_peg2305
1901	Core	8	Cell division protein DivIC (FtsB), stabilizes FtsL against RasP cleavage	re10_peg2194	ch56_peg4431	re11_peg4442	re12_peg3541	re13_peg4091	re14_peg4141	reb0269_peg4004	re9_peg2306
1902	Core	8	Excinuclease ABC subunit C	re10_peg2195	ch56_peg4432	re11_peg4443	re12_peg3542	re13_peg4092	re14_peg4140	reb0269_peg4003	re9_peg2307
1903	Core	8	FIG000506: Predicted P-loop-containing kinase	re10_peg2196	ch56_peg4433	re11_peg4444	re12_peg3543	re13_peg4093	re14_peg4139	reb0269_peg4002	re9_peg2308
1904	Core	8	Hypothetical protein UPF0052	re10_peg2197	ch56_peg4434	re11_peg4445	re12_peg3544	re13_peg4094	re14_peg4138	reb0269_peg4001	re9_peg2309
1905	Core	8	Cytoplasmic hypothetical protein DUF199, a subgroup	re10_peg2198	ch56_peg4435	re11_peg4446	re12_peg3545	re13_peg4095	re14_peg4137	reb0269_peg4000	re9_peg2310
1906	Core	8	NAD-dependent glyceraldehyde-3-phosphate dehydrogenase (EC 1.2.1.12)	re10_peg2199	ch56_peg4436	re11_peg4447	re12_peg3546	re13_peg4096	re14_peg4136	reb0269_peg3999	re9_peg2311
1907	Core	8	Phosphoglycerate kinase (EC 2.7.2.3)	re10_peg2200	ch56_peg4437	re11_peg4448	re12_peg3547	re13_peg4097	re14_peg4135	reb0269_peg3998	re9_peg2312
1908	Core	8	Triosephosphate isomerase (EC 5.3.1.1)	re10_peg2201	ch56_peg4438	re11_peg4449	re12_peg3548	re13_peg4098	re14_peg4134	reb0269_peg3997	re9_peg2313
1909	Core	8	possible tyrosine protein phosphatase	re10_peg2202	ch56_peg4439	re11_peg4450	re12_peg3549	re13_peg4099	re14_peg4133	reb0269_peg3996	re9_peg2314
1910	Core	8	possible tyrosine protein phosphatase	re10_peg2203	ch56_peg4440	re11_peg4451	re12_peg3550	re13_peg4100	re14_peg4132	reb0269_peg3994	re9_peg2315
1911	Core	8	Preprotein translocase subunit SecG (TC 3.A.5.1.1)	re10_peg2204	ch56_peg4441	re11_peg4452	re12_peg3551	re13_peg4101	re14_peg4131	reb0269_peg3993	re9_peg2316
1912	Core	8	putative oxidoreductase	re10_peg2205	ch56_peg4442	re11_peg4453	re12_peg3552	re13_peg4102	re14_peg4130	reb0269_peg3992	re9_peg2317
1913	Core	8	Phosphoenolpyruvate carboxylase (EC 4.1.1.31)	re10_peg2206	ch56_peg4443	re11_peg4454	re12_peg3553	re13_peg4103	re14_peg4129	reb0269_peg3991	re9_peg2318
1914	Core	8	Transcriptional regulator, MarR family	re10_peg2207	ch56_peg4444	re11_peg4455	re12_peg3554	re13_peg4104	re14_peg4128	reb0269_peg3990	re9_peg2319
1915	Core	8	hypothetical protein	re10_peg2209	ch56_peg4446	re11_peg4457	re12_peg3556	re13_peg4106	re14_peg4126	reb0269_peg3987	re9_peg2321
1916	Core	8	6-phosphogluconolactonase (EC 3.1.1.31), eukaryotic type	re10_peg2210	ch56_peg4447	re11_peg4459	re12_peg3558	re13_peg4108	re14_peg4125	reb0269_peg3985	re9_peg2323
1917	Core	8	OpcA, an allosteric effector of glucose-6-phosphate dehydrogenase, actinobacterial	re10_peg2211	ch56_peg4448	re11_peg4460	re12_peg3559	re13_peg4109	re14_peg4124	reb0269_peg3984	re9_peg2324
1918	Core	8	Glucose-6-phosphate 1-dehydrogenase (EC 1.1.1.49)	re10_peg2212	ch56_peg4449	re11_peg4461	re12_peg3560	re13_peg4110	re14_peg4123	reb0269_peg3983	re9_peg2325
1919	Core	8	Transaldolase (EC 2.2.1.2)	re10_peg2213	ch56_peg4450	re11_peg4462	re12_peg3561	re13_peg4111	re14_peg4122	reb0269_peg3982	re9_peg2326
1920	Core	8	Transketolase (EC 2.2.1.1)	re10_peg2214	ch56_peg4451	re11_peg4463	re12_peg3562	re13_peg4112	re14_peg4121	reb0269_peg3981	re9_peg2327
1921	Core	8	Heme O synthase, protoheme IX farnesyltransferase (EC 2.5.1.-) COX10-CtaB	re10_peg2216	ch56_peg4453	re11_peg4465	re12_peg3564	re13_peg4114	re14_peg4119	reb0269_peg3980	re9_peg2329
1922	Core	8	Quinone oxidoreductase (EC 1.6.5.5)	re10_peg2217	ch56_peg4454	re11_peg4466	re12_peg3565	re13_peg4115	re14_peg4118	reb0269_peg3979	re9_peg2330
1923	Core	8	FIG00996336: hypothetical protein	re10_peg2219	ch56_peg4456	re11_peg4467	re12_peg3566	re13_peg4117	re14_peg4117	reb0269_peg3978	re9_peg2331
1924	Core	8	Cytochrome oxidase assembly protein	re10_peg2220	ch56_peg4457	re11_peg4468	re12_peg3567	re13_peg4118	re14_peg4116	reb0269_peg3977	re9_peg2332
1925	Core	8	FIG00999219: hypothetical protein	re10_peg2221	ch56_peg4458	re11_peg4469	re12_peg3568	re13_peg4119	re14_peg4115	reb0269_peg3976	re9_peg2333
1926	Core	8	ABC-type multidrug transport system, permease component	re10_peg2222	ch56_peg4459	re11_peg4470	re12_peg3569	re13_peg4120	re14_peg4114	reb0269_peg3975	re9_peg2334
1927	Core	8	ABC-type multidrug transport system, ATPase component	re10_peg2223	ch56_peg4460	re11_peg4471	re12_peg3570	re13_peg4121	re14_peg4113	reb0269_peg3974	re9_peg2335
1928	Core	8	POSSIBLE CONSERVED INTEGRAL MEMBRANE PROTEIN	re10_peg2224	ch56_peg4461	re11_peg4472	re12_peg3571	re13_peg4122	re14_peg4112	reb0269_peg3973	re9_peg2336
1929	Core	8	Iron-sulfur cluster regulator SufR	re10_peg2226	ch56_peg4462	re11_peg4474	re12_peg4539	re13_peg4123	re14_peg4110	reb0269_peg3972	re9_peg2338
1930	Core	8	Iron-sulfur cluster assembly protein SufB	re10_peg2227	ch56_peg4463	re11_peg4475	re12_peg4540	re13_peg4124	re14_peg4109	reb0269_peg3971	re9_peg2339
1931	Core	8	Iron-sulfur cluster assembly protein SufD	re10_peg2228	ch56_peg4464	re11_peg4476	re12_peg4541	re13_peg4125	re14_peg4108	reb0269_peg3970	re9_peg2340
1932	Core	8	Iron-sulfur cluster assembly ATPase protein SufC	re10_peg2229	ch56_peg4465	re11_peg4477	re12_peg4542	re13_peg4126	re14_peg4107	reb0269_peg3969	re9_peg2341
1933	Core	8	Cysteine desulfurase (EC 2.8.1.7), SufS subfamily	re10_peg2230	ch56_peg4466	re11_peg4478	re12_peg4543	re13_peg4127	re14_peg4106	reb0269_peg3968	re9_peg2342
1934	Core	8	Putative iron-sulfur cluster assembly scaffold protein for SUF system, SufE2	re10_peg2231	ch56_peg4467	re11_peg4479	re12_peg4544	re13_peg4128	re14_peg4105	reb0269_peg3967	re9_peg2343
1935	Core	8	PaaD-like protein (DUF59) involved in Fe-S cluster assembly	re10_peg2232	ch56_peg4468	re11_peg4480	re12_peg4545	re13_peg4129	re14_peg4104	reb0269_peg3966	re9_peg2344
1936	Core	8	FIG037376: hypothetical protein	re10_peg2233	ch56_peg4469	re11_peg4481	re12_peg4546	re13_peg4130	re14_peg4103	reb0269_peg3965	re9_peg2345
1937	Core	8	Ku domain protein	re10_peg2234	ch56_peg4470	re11_peg4482	re12_peg4547	re13_peg4131	re14_peg4102	reb0269_peg3964	re9_peg2346
1938	Core	8	type I phosphodiesterase/nucleotide pyrophosphatase	re10_peg2235	ch56_peg4471	re11_peg4483	re12_peg4548	re13_peg4132	re14_peg4101	reb0269_peg3963	re9_peg2347
1939	Core	8	lycopene beta cyclase	re10_peg2236	ch56_peg4472	re11_peg4484	re12_peg4549	re13_peg4133	re14_peg4100	reb0269_peg3962	re9_peg2348
1940	Core	8	3-oxoacyl-[acyl-carrier protein] reductase (EC 1.1.1.100)	re10_peg2237	ch56_peg4473	re11_peg4485	re12_peg4550	re13_peg4134	re14_peg4099	reb0269_peg3961	re9_peg2349
1941	Core	8	ABC transporter ATP-binding protein	re10_peg2238	ch56_peg4474	re11_peg4486	re12_peg4551	re13_peg4135	re14_peg4098	reb0269_peg3960	re9_peg2350
1942	Core	8	transcriptional regulator	re10_peg2239	ch56_peg4475	re11_peg4487	re12_peg4552	re13_peg4136	re14_peg4097	reb0269_peg3959	re9_peg2351
1943	Core	8	hypothetical protein	re10_peg2240	ch56_peg4476	re11_peg4488	re12_peg4553	re13_peg4137	re14_peg4096	reb0269_peg3958	re9_peg2352
1944	Core	8	Transcriptional regulator, TetR family	re10_peg2242	ch56_peg4479	re11_peg4491	re12_peg4555	re13_peg4141	re14_peg4094	reb0269_peg3956	re9_peg2354
1945	Core	8	Aconitate hydratase (EC 4.2.1.3) @ 2-methylisocitrate dehydratase (EC 4.2.1.99)	re10_peg2243	ch56_peg4480	re11_peg4492	re12_peg4556	re13_peg4142	re14_peg4093	reb0269_peg3955	re9_peg2355
1946	Core	8	possible membrane protein	re10_peg2244	ch56_peg4481	re11_peg4493	re12_peg4557	re13_peg4143	re14_peg4092	reb0269_peg3954	re9_peg2356
1947	Core	8	NLP/P60 family protein	re10_peg2245	ch56_peg4482	re11_peg1859	re12_peg5036	re13_peg3082	re14_peg4321	reb0269_peg3953	re9_peg2357
1948	Core	8	COG0714: MoxR-like ATPases	re10_peg2246	ch56_peg4483	re11_peg1860	re12_peg5037	re13_peg3083	re14_peg4320	reb0269_peg3952	re9_peg2358
1949	Core	8	hypothetical protein PA3071	re10_peg2247	ch56_peg4517	re11_peg1861	re12_peg5038	re13_peg3084	re14_peg4319	reb0269_peg3951	re9_peg2359
1950	Core	8	PROBABLE MEMBRANE PROTEIN	re10_peg2248	ch56_peg4518	re11_peg1862	re12_peg4451	re13_peg3085	re14_peg4318	reb0269_peg3950	re9_peg2360
1951	Core	8	3-oxoacyl-[acyl-carrier protein] reductase (EC 1.1.1.100)	re10_peg2249	ch56_peg4519	re11_peg1863	re12_peg4452	re13_peg3086	re14_peg4317	reb0269_peg3949	re9_peg2361
1952	Core	8	Enoyl-[acyl-carrier-protein] reductase [NADH] (EC 1.3.1.9)	re10_peg2250	ch56_peg4520	re11_peg1864	re12_peg4453	re13_peg3087	re14_peg4316	reb0269_peg3948	re9_peg2362
1953	Core	8	Ferrochelatase, protoheme ferro-lyase (EC 4.99.1.1)	re10_peg2251	ch56_peg4521	re11_peg1865	re12_peg4454	re13_peg3088	re14_peg4315	reb0269_peg3947	re9_peg2363
1954	Core	8	hypothetical protein	re10_peg2252	ch56_peg4522	re11_peg1866	re12_peg4455	re13_peg3089	re14_peg4314	reb0269_peg3946	re9_peg2364
1955	Core	8	FIG00999585: hypothetical protein	re10_peg2253	ch56_peg4523	re11_peg1867	re12_peg4456	re13_peg3090	re14_peg4313	reb0269_peg3945	re9_peg2365
1956	Core	8	FIG01126937: hypothetical protein	re10_peg2254	ch56_peg4524	re11_peg1868	re12_peg4457	re13_peg3091	re14_peg4312	reb0269_peg3944	re9_peg2366
1957	Core	8	FIG01000060: hypothetical protein	re10_peg2255	ch56_peg4525	re11_peg1869	re12_peg4458	re13_peg3092	re14_peg4311	reb0269_peg3943	re9_peg2367
1958	Core	8	Putative activity regulator of membrane protease YbbK	re10_peg2256	ch56_peg4526	re11_peg1870	re12_peg4459	re13_peg3093	re14_peg4310	reb0269_peg3942	re9_peg2368
1959	Core	8	Putative stomatin/prohibitin-family membrane protease subunit YbbK	re10_peg2257	ch56_peg4527	re11_peg1871	re12_peg4460	re13_peg3094	re14_peg4309	reb0269_peg3941	re9_peg2369
1960	Core	8	hypothetical protein	re10_peg2258	ch56_peg4528	re11_peg1872	re12_peg4461	re13_peg3095	re14_peg4308	reb0269_peg3940	re9_peg2370
1961	Core	8	hypothetical protein	re10_peg2259	ch56_peg4529	re11_peg1873	re12_peg4462	re13_peg3096	re14_peg4307	reb0269_peg3939	re9_peg2371
1962	Core	8	hypothetical protein	re10_peg2260	ch56_peg4530	re11_peg1874	re12_peg4463	re13_peg3097	re14_peg4306	reb0269_peg3938	re9_peg2372
1963	Core	8	FIG00995816: hypothetical protein	re10_peg2261	ch56_peg4531	re11_peg1875	re12_peg4464	re13_peg3098	re14_peg4305	reb0269_peg3937	re9_peg2373
1964	Core	8	hypothetical membrane associated protein	re10_peg2262	ch56_peg4532	re11_peg1876	re12_peg4465	re13_peg3099	re14_peg4304	reb0269_peg3936	re9_peg2374
1965	Core	8	DedA family protein paralog	re10_peg2263	ch56_peg4533	re11_peg1877	re12_peg4466	re13_peg3100	re14_peg4303	reb0269_peg3935	re9_peg2375
1966	Core	8	hypothetical protein	re10_peg2264	ch56_peg4534	re11_peg1878	re12_peg4467	re13_peg3101	re14_peg4302	reb0269_peg3934	re9_peg2376
1967	Core	8	Methylmalonyl-CoA mutase (EC 5.4.99.2)	re10_peg2266	ch56_peg4536	re11_peg1880	re12_peg4469	re13_peg3102	re14_peg4301	reb0269_peg3932	re9_peg2378
1968	Core	8	Methylmalonyl-CoA mutase (EC 5.4.99.2)	re10_peg2267	ch56_peg4537	re11_peg1881	re12_peg4470	re13_peg3103	re14_peg4300	reb0269_peg3931	re9_peg2379
1969	Core	8	putative periplasmic protein kinase ArgK and related GTPases of G3E family	re10_peg2268	ch56_peg4538	re11_peg1882	re12_peg4471	re13_peg3104	re14_peg4299	reb0269_peg3930	re9_peg2380
1970	Core	8	putative glyoxalase family protein	re10_peg2269	ch56_peg4539	re11_peg1883	re12_peg4472	re13_peg3105	re14_peg4298	reb0269_peg3929	re9_peg2381
1971	Core	8	Transcriptional regulator, TetR family	re10_peg2270	ch56_peg952	re11_peg1884	re12_peg4473	re13_peg3106	re14_peg4297	reb0269_peg3928	re9_peg2382
1972	Core	8	Inosine-uridine preferring nucleoside hydrolase (EC 3.2.2.1)	re10_peg2271	ch56_peg951	re11_peg1885	re12_peg4474	re13_peg3107	re14_peg4296	reb0269_peg3927	re9_peg2383
1973	Core	8	OsmC/Ohr family protein	re10_peg2272	ch56_peg950	re11_peg1886	re12_peg4475	re13_peg3108	re14_peg4295	reb0269_peg3926	re9_peg2384
1974	Core	8	hypothetical protein	re10_peg2273	ch56_peg949	re11_peg1887	re12_peg4476	re13_peg3109	re14_peg4294	reb0269_peg3925	re9_peg2385
1975	Core	8	hypothetical protein	re10_peg2276	ch56_peg947	re11_peg1890	re12_peg4829	re13_peg3112	re14_peg4291	reb0269_peg3922	re9_peg2388
1976	Core	8	glutamine amidotransferases, class-II	re10_peg2277	ch56_peg946	re11_peg1891	re12_peg4828	re13_peg3113	re14_peg4290	reb0269_peg3921	re9_peg2389
1977	Core	8	FIG00994727: hypothetical protein	re10_peg2278	ch56_peg945	re11_peg1892	re12_peg4827	re13_peg3114	re14_peg4289	reb0269_peg3920	re9_peg2390
1978	Core	8	hypothetical protein	re10_peg2279	ch56_peg944	re11_peg1893	re12_peg4826	re13_peg3115	re14_peg4288	reb0269_peg3919	re9_peg2391
1979	Core	8	possible universal stress protein	re10_peg2280	ch56_peg943	re11_peg1894	re12_peg4825	re13_peg3116	re14_peg4287	reb0269_peg3918	re9_peg2392
1980	Core	8	putative oxidoreductase	re10_peg2282	ch56_peg942	re11_peg1896	re12_peg4823	re13_peg3118	re14_peg4285	reb0269_peg3917	re9_peg2394
1981	Core	8	hypothetical protein	re10_peg2283	ch56_peg4516	re11_peg1897	re12_peg4822	re13_peg3119	re14_peg4284	reb0269_peg3916	re9_peg2395
1982	Core	8	FIG016551: Putative peptidase	re10_peg2284	ch56_peg4515	re11_peg1898	re12_peg4821	re13_peg3120	re14_peg4283	reb0269_peg3915	re9_peg2396
1983	Core	8	Phospholipid-binding protein	re10_peg2285	ch56_peg4514	re11_peg1899	re12_peg4820	re13_peg3121	re14_peg4282	reb0269_peg3914	re9_peg2397
1984	Core	8	Dihydroorotate dehydrogenase (EC 1.3.3.1)	re10_peg2286	ch56_peg4513	re11_peg1900	re12_peg4819	re13_peg3122	re14_peg4281	reb0269_peg3913	re9_peg2398
1985	Core	8	Lipoprotein LppL	re10_peg2287	ch56_peg4512	re11_peg1901	re12_peg4818	re13_peg3123	re14_peg4280	reb0269_peg3912	re9_peg2399
1986	Core	8	Heme ABC transporter, ATPase component HmuV	re10_peg2288	ch56_peg4511	re11_peg1902	re12_peg4817	re13_peg3124	re14_peg4279	reb0269_peg3911	re9_peg2400
1987	Core	8	Heme ABC transporter, permease protein HmuU	re10_peg2289	ch56_peg4510	re11_peg1903	re12_peg4816	re13_peg3125	re14_peg4278	reb0269_peg3910	re9_peg2401
1988	Core	8	Heme ABC transporter, cell surface heme and hemoprotein receptor HmuT	re10_peg2290	ch56_peg4509	re11_peg1904	re12_peg4815	re13_peg3126	re14_peg4277	reb0269_peg3909	re9_peg2402
1989	Core	8	putative oxidoreductase	re10_peg2292	ch56_peg4507	re11_peg1906	re12_peg3919	re13_peg3128	re14_peg4275	reb0269_peg3907	re9_peg2404
1990	Core	8	Undecaprenyl-diphosphatase (EC 3.6.1.27)	re10_peg2293	ch56_peg4506	re11_peg1907	re12_peg3918	re13_peg3129	re14_peg4274	reb0269_peg3906	re9_peg2405
1991	Core	8	Phosphoglycerate mutase (EC 5.4.2.1)	re10_peg2294	ch56_peg4505	re11_peg1908	re12_peg3917	re13_peg3130	re14_peg4273	reb0269_peg3905	re9_peg2406
1992	Core	8	FIG01121520: hypothetical protein	re10_peg2295	ch56_peg4504	re11_peg1909	re12_peg3916	re13_peg3131	re14_peg4272	reb0269_peg3904	re9_peg2407
1993	Core	8	Phosphatidylinositol 3-and 4-kinase family protein	re10_peg2296	ch56_peg4503	re11_peg1910	re12_peg3915	re13_peg3132	re14_peg4271	reb0269_peg3903	re9_peg2408
1994	Core	8	Transcriptional regulator, MarR family	re10_peg2297	ch56_peg4502	re11_peg1911	re12_peg3914	re13_peg3133	re14_peg4270	reb0269_peg3902	re9_peg2409
1995	Core	8	possible membrane protein	re10_peg2298	ch56_peg4501	re11_peg1912	re12_peg3913	re13_peg3134	re14_peg4269	reb0269_peg3901	re9_peg2410
1996	Core	8	L-cysteine:1D-myo-inosityl 2-amino-2-deoxy-alpha-D-glucopyranoside ligase MshC	re10_peg2299	ch56_peg4500	re11_peg1913	re12_peg3912	re13_peg3135	re14_peg4268	reb0269_peg3900	re9_peg2411
1997	Core	8	Cell division protein FtsH (EC 3.4.24.-)	re10_peg2300	ch56_peg4499	re11_peg1914	re12_peg3911	re13_peg3136	re14_peg4267	reb0269_peg3899	re9_peg2412
1998	Core	8	Guanine deaminase (EC 3.5.4.3)	re10_peg2301	ch56_peg4498	re11_peg1916	re12_peg3910	re13_peg3137	re14_peg4266	reb0269_peg3898	re9_peg2413
[truncated: 4,878 more rows]
