# Supplementary material for: Genomic analysis of a novel Rhodococcus (Prescottella) equi isolate from a bovine host
Source: Arch Microbiol. 2019 Jul 13;201(9):1317–21. doi: 10.1007/s00203-019-01695-z (PMC6790187; doi:10.1007/s00203-019-01695-z)
Supplement: Supplementary file 4 — Supplementary material 4 (XLSX 16 kb) [file 203_2019_1695_MOESM4_ESM.xlsx]

## Sheet: Sheet1
Supplementary Table 2. Protein BLAST hits of pVAPN proteins in the B0269 genome
S. No	query id	subject id	Contig	Query length	%Cov	% identity	alignment length	mismatches	gap opens	q. start	q. end	s. start	s. end	evalue	bit score
1	pVAPN2012_0010	reb0269_peg.5242	9	72	87.5	85.71	63	9	0	10	72	3	65	4e-33	108
2	pVAPN2012_0010	reb0269_peg.5244	9	72	101.389	80.82	73	13	1	1	72	1	73	4e-33	109
3	pVAPN2012_0020	reb0269_peg.5245	9	101	52.4752	90.57	53	5	0	49	101	51	103	4e-28	98.6
4	pVAPN2012_0070	reb0269_peg.1364	12	159	97.4843	86.45	155	21	0	5	159	1	155	2e-92	266
5	pVAPN2012_0280	reb0269_peg.5371	9	237	65.8228	90.38	156	15	0	82	237	1	156	2e-90	265
6	pVAPN2012_0300	reb0269_peg.5372	9	490	58.7755	78.47	288	62	0	203	490	1	288	2e-163	466
7	pVAPN2012_0310	reb0269_peg.5373	9	115	100	82.61	115	20	0	1	115	1	115	4e-63	189
8	pVAPN2012_0320	reb0269_peg.5374	9	718	100	91.36	718	56	2	1	718	1	712	0	1319
9	pVAPN2012_0340	reb0269_peg.5376	9	101	100	87.13	101	13	0	1	101	1	101	1e-58	176
10	pVAPN2012_0350	reb0269_peg.5377	9	128	103.125	90.91	132	8	1	1	128	1	132	1e-73	217
11	pVAPN2012_0360	reb0269_peg.5378	9	1015	100	96.16	1015	39	0	1	1015	1	1015	0	1867
12	pVAPN2012_0370	reb0269_peg.5379	9	706	96.034	93.81	678	38	1	33	706	1	678	0	1214
13	pVAPN2012_0380	reb0269_peg.5380	9	280	101.071	89.75	283	26	2	1	280	1	283	8e-144	407
14	pVAPN2012_0390	reb0269_peg.5381	9	522	100	92.91	522	37	0	1	522	1	522	0	936
15	pVAPN2012_0400	reb0269_peg.5382	9	195	100	80	195	39	0	1	195	1	195	2e-87	256
16	pVAPN2012_0410	reb0269_peg.5383	9	182	100	99.45	182	1	0	1	182	1	182	2e-135	378
17	pVAPN2012_0420	reb0269_peg.5384	9	232	100	98.28	232	4	0	1	232	1	232	2e-165	458
18	pVAPN2012_0430	reb0269_peg.5385	9	320	57.1875	87.98	183	22	0	138	320	1	183	3e-116	335
19	pVAPN2012_0530	reb0269_peg.5346	9	614	100.326	74.35	616	139	4	1	614	1	599	0	897
20	pVAPN2012_0540	reb0269_peg.5347	9	264	99.6212	85.17	263	39	0	1	263	1	263	9e-164	456
21	pVAPN2012_0550	reb0269_peg.1193	11	662	98.0363	95.99	649	22	1	18	662	4	652	0	1220
22	pVAPN2012_0710	reb0269_peg.2943	2	93	83.871	100	78	0	0	1	78	115	192	1e-52	165
23	pVAPN2012_0710	reb0269_peg.1338	12	93	83.871	89.74	78	8	0	1	78	115	192	2e-35	120
24	pVAPN2012_0720	reb0269_peg.5345	9	119	96.6387	73.91	115	30	0	5	119	1	115	9e-59	178
25	pVAPN2012_0880	reb0269_peg.2112	18	70	71.4286	74	50	13	0	21	70	16	65	4e-20	76.6
26	pVAPN2012_0920	reb0269_peg.2095	18	163	99.3865	74.69	162	36	1	6	162	51	212	6e-70	211
27	pVAPN2012_1070	reb0269_peg.1179	11	55	100	87.27	55	7	0	1	55	1	55	5e-30	100
28	pVAPN2012_1090	reb0269_peg.1309	12	68	60.2941	97.56	41	1	0	28	68	2	42	1e-20	76.3
29	pVAPN2012_1100	reb0269_peg.1311	12	240	59.1667	97.18	142	4	0	1	142	1	142	2e-91	267
30	pVAPN2012_1100	reb0269_peg.2943	2	240	98.75	73.42	237	61	2	1	236	1	236	3e-116	333
31	pVAPN2012_1100	reb0269_peg.1338	12	240	99.1667	72.27	238	64	2	1	237	1	237	2e-116	334
32	pVAPN2012_1110	reb0269_peg.1312	12	66	60.6061	97.5	40	1	0	27	66	4	43	3e-09	46.6
33	pVAPN2012_1120	reb0269_peg.1313	12	234	101.282	91.14	237	18	1	1	234	1	237	9e-140	393
34	pVAPN2012_1130	reb0269_peg.1314	12	303	100.99	81.37	306	50	3	1	303	1	302	7e-160	449
35	pVAPN2012_1140	reb0269_peg.1315	12	116	78.4483	80.22	91	17	1	1	90	7	97	2e-38	126
36	pVAPN2012_1150	reb0269_peg.1316	12	175	96	93.45	168	10	1	9	175	1	168	1e-113	322
37	pVAPN2012_1160	reb0269_peg.1317	12	62	95.1613	88.14	59	7	0	1	59	1	59	8e-31	102
38	pVAPN2012_1200	reb0269_peg.1321	12	604	101.159	77.91	611	125	3	1	604	1	608	0	877
39	pVAPN2012_1210	reb0269_peg.1322	12	482	96.6805	94.21	466	27	0	17	482	1	466	0	835
40	pVAPN2012_1220	reb0269_peg.1323	12	593	98.9882	92.16	587	46	0	2	588	31	617	0	1050
41	pVAPN2012_1240	reb0269_peg.1333	12	193	97.9275	86.77	189	25	0	1	189	1	189	1e-96	280
42	pVAPN2012_1250	reb0269_peg.1336	12	403	100	96.77	403	13	0	1	403	1	403	0	766
43	pVAPN2012_1270	reb0269_peg.2115	18	134	73.1343	89.8	98	10	0	37	134	1	98	1e-56	172
44	pVAPN2012_1280	reb0269_peg.1340	12	247	97.5709	91.7	241	20	0	6	246	5	245	3e-161	449
45	pVAPN2012_1280	reb0269_peg.2114	18	247	97.9757	91.32	242	21	0	6	247	5	246	6e-162	450
46	pVAPN2012_1290	reb0269_peg.2497	2	241	95.4357	74.35	230	54	2	17	241	126	355	8e-98	291
47	pVAPN2012_1320	reb0269_peg.1147	11	79	102.532	71.6	81	20	2	1	79	1	80	8e-19	73.2
48	pVAPN2012_1330	reb0269_peg.1700	15	373	71.3137	75.19	266	64	1	110	373	58	323	4e-129	375
49	pVAPN2012_1400	reb0269_peg.5248	9	160	78.125	74.4	125	32	0	35	159	1	125	8e-58	177
50	pVAPN2012_1420	reb0269_peg.1376	12	345	100	93.91	345	21	0	1	345	1	345	0	622
51	pVAPN2012_1420	reb0269_peg.4548	6	345	95.3623	89.06	329	33	1	16	341	16	344	0	573
